# Supplementary material for: Functionalized azobenzenes for micellar solar thermal energy storage as a next-generation MOST system
Source: Commun Chem. 2025 Nov 24;8:369. doi: 10.1038/s42004-025-01750-5 (PMC12644887; doi:10.1038/s42004-025-01750-5)
Supplement: Supplementary file 3 — Supplementary data 1 [file 42004_2025_1750_MOESM3_ESM.xlsx]

## Sheet: Figure 1c
Azo-FF 10 mg/ml				Azo-FI 10 mg/ml				Azo-FV 10 mg/ml				Azo-FL 10 mg/ml
Q (A-1)	Intensity (cm-1)	Q (A-1)	Intensity (cm-1)	Q (A-1)	Intensity (cm-1)	Q (A-1)	Intensity (cm-1)	Q (A-1)	Intensity (cm-1)	Q (A-1)	Intensity (cm-1)	Q (A-1)	Intensity (cm-1)	Q (A-1)	Intensity (cm-1)
Raw	Raw	Fit	Fit	Raw	Raw	Fit	Fit	Raw	Raw	Fit	Fit	Raw	Raw	Fit	Fit
0.00318	831.258	0.00372	624.735	0.00318	53.3744	0.00336	39.9353	0.00318	72.2508	0.00336	56.0525	0.00318	69.2514	0.00336	52.8223
0.00336	746.418	0.0039	561.46	0.00336	41.5001	0.00354	32.6128	0.00336	57.5058	0.00354	46.0429	0.00336	56.1165	0.00354	43.9789
0.00354	673.329	0.00407	507.68	0.00354	34.0216	0.00372	26.9044	0.00354	47.6636	0.00372	38.1928	0.00354	45.5094	0.00372	36.9865
0.00372	613.173	0.00425	461.5	0.00372	27.6366	0.0039	22.401	0.00372	39.1099	0.0039	31.9641	0.00372	38.5143	0.0039	31.3919
0.0039	555.448	0.00443	421.212	0.0039	23.0817	0.00407	18.8094	0.0039	32.534	0.00407	26.9695	0.0039	31.9525	0.00407	26.8688
0.00407	508.089	0.00461	385.633	0.00407	18.9822	0.00425	15.9165	0.00407	27.2545	0.00425	22.9255	0.00407	27.1673	0.00425	23.1785
0.00425	459.025	0.00478	353.986	0.00425	15.2236	0.00443	13.5652	0.00425	22.3046	0.00443	19.6221	0.00425	22.5212	0.00443	20.1424
0.00443	423.832	0.00496	325.709	0.00443	13.0181	0.00461	11.638	0.00443	19.4098	0.00461	16.9017	0.00443	19.8168	0.00461	17.6243
0.00461	386.968	0.00514	300.356	0.00461	11.112	0.00478	10.0464	0.00461	16.346	0.00478	14.6444	0.00461	16.7976	0.00478	15.5193
0.00478	354.763	0.00532	277.555	0.00478	9.3398	0.00496	8.72243	0.00478	13.8101	0.00496	12.7584	0.00478	14.8785	0.00496	13.7457
0.00496	329.46	0.0055	256.993	0.00496	8.00625	0.00514	7.61383	0.00496	12.2709	0.00514	11.1725	0.00496	12.9947	0.00514	12.2407
0.00514	302.073	0.00567	238.399	0.00514	7.06377	0.00532	6.67983	0.00514	10.6893	0.00532	9.83077	0.00514	11.7048	0.00532	10.9556
0.00532	282.101	0.00585	221.541	0.00532	6.40986	0.0055	5.88841	0.00532	9.4329	0.0055	8.68933	0.00532	10.5413	0.0055	9.85265
0.0055	259.598	0.00603	206.219	0.0055	5.43048	0.00567	5.21419	0.0055	8.2118	0.00567	7.71318	0.0055	9.33944	0.00567	8.90178
0.00567	240.635	0.00621	192.259	0.00567	4.9017	0.00585	4.63692	0.00567	7.23775	0.00585	6.87426	0.00567	8.38676	0.00585	8.07837
0.00585	224.461	0.00638	179.51	0.00585	4.3081	0.00603	4.14033	0.00585	6.64613	0.00603	6.14995	0.00585	7.62207	0.00603	7.36184
0.00603	207.23	0.00656	167.841	0.00603	3.84582	0.00621	3.71122	0.00603	5.84107	0.00621	5.52188	0.00603	7.00084	0.00621	6.73493
0.00621	195.044	0.00674	157.137	0.00621	3.64451	0.00638	3.33889	0.00621	5.36856	0.00638	4.97503	0.00621	6.57215	0.00638	6.18349
0.00638	180.858	0.00692	147.299	0.00638	3.20924	0.00656	3.01452	0.00638	4.87825	0.00656	4.49706	0.00638	5.8663	0.00656	5.69618
0.00656	169.254	0.0071	138.238	0.00656	2.96762	0.00674	2.73089	0.00656	4.3678	0.00674	4.07775	0.00656	5.4876	0.00674	5.26402
0.00674	158.26	0.00727	129.877	0.00674	2.78148	0.00692	2.48199	0.00674	3.95194	0.00692	3.70864	0.00674	5.05087	0.00692	4.87981
0.00692	148.32	0.00745	122.148	0.00692	2.52087	0.0071	2.26285	0.00692	3.74083	0.0071	3.38265	0.00692	4.87137	0.0071	4.53744
0.0071	139.097	0.00763	114.99	0.0071	2.37837	0.00727	2.06927	0.0071	3.4494	0.00727	3.09384	0.0071	4.43628	0.00727	4.23148
0.00727	129.663	0.00781	108.352	0.00727	2.10262	0.00745	1.89777	0.00727	3.06966	0.00745	2.83722	0.00727	4.17659	0.00745	3.95699
0.00745	122.546	0.00798	102.185	0.00745	2.01304	0.00763	1.74538	0.00745	2.86108	0.00763	2.60854	0.00745	3.97547	0.00763	3.70964
0.00763	115.096	0.00816	96.4466	0.00763	1.83078	0.00781	1.60959	0.00763	2.69979	0.00781	2.40422	0.00763	3.74519	0.00781	3.48581
0.00781	107.586	0.00834	91.1004	0.00781	1.73639	0.00798	1.48829	0.00781	2.4924	0.00798	2.22119	0.00781	3.55163	0.00798	3.28266
0.00798	101.943	0.00852	86.1126	0.00798	1.62476	0.00816	1.37965	0.00798	2.31117	0.00816	2.05684	0.00798	3.36515	0.00816	3.09795
0.00816	95.331	0.0087	81.4531	0.00816	1.53372	0.00834	1.28211	0.00816	2.17184	0.00834	1.9089	0.00816	3.26856	0.00834	2.92987
0.00834	90.8502	0.00887	77.0951	0.00834	1.42386	0.00852	1.19434	0.00834	1.98235	0.00852	1.77544	0.00834	2.98058	0.00852	2.77671
0.00852	85.1733	0.00905	73.0143	0.00852	1.36803	0.0087	1.11519	0.00852	1.92382	0.0087	1.65479	0.00852	2.90467	0.0087	2.63681
0.0087	80.1972	0.00923	69.189	0.0087	1.19908	0.00887	1.04366	0.0087	1.77309	0.00887	1.54548	0.0087	2.71669	0.00887	2.50856
0.00887	76.6076	0.00941	65.5994	0.00887	1.2536	0.00905	0.97887	0.00887	1.7242	0.00905	1.44626	0.00887	2.70999	0.00905	2.39051
0.00905	72.2258	0.00958	62.2277	0.00905	1.09047	0.00923	0.92009	0.00905	1.53785	0.00923	1.35601	0.00905	2.56562	0.00923	2.2815
0.00923	68.368	0.00976	59.0577	0.00923	1.03625	0.00941	0.86665	0.00923	1.52962	0.00941	1.27379	0.00923	2.38459	0.00941	2.18067
0.00941	64.485	0.00994	56.0748	0.00941	0.9824	0.00958	0.81799	0.00941	1.41945	0.00958	1.19873	0.00941	2.26922	0.00958	2.08738
0.00958	61.02	0.01012	53.2657	0.00958	0.90372	0.00976	0.77359	0.00958	1.30225	0.00976	1.13011	0.00958	2.20392	0.00976	2.00106
0.00976	58.0188	0.0103	50.6182	0.00976	0.7954	0.00994	0.73301	0.00976	1.20131	0.00994	1.06727	0.00976	2.08942	0.00994	1.92112
0.00994	55.0912	0.01047	48.121	0.00994	0.86335	0.01012	0.69587	0.00994	1.18931	0.01012	1.00962	0.00994	2.09243	0.01012	1.84689
0.01012	52.2543	0.01065	45.7642	0.01012	0.78438	0.0103	0.66181	0.01012	1.11271	0.0103	0.95666	0.01012	1.99403	0.0103	1.77771
0.0103	49.4057	0.01083	43.5382	0.0103	0.73135	0.01047	0.63055	0.0103	1.05006	0.01047	0.90793	0.0103	1.84139	0.01047	1.71299
0.01047	47.2096	0.01101	41.4347	0.01047	0.73161	0.01065	0.6018	0.01047	1.03694	0.01065	0.86304	0.01047	1.8398	0.01065	1.65232
0.01065	44.8464	0.01118	39.4457	0.01065	0.66531	0.01083	0.57532	0.01065	0.95257	0.01083	0.82162	0.01065	1.72718	0.01083	1.59543
0.01083	42.4943	0.01136	37.5639	0.01083	0.66426	0.01101	0.55091	0.01083	0.91276	0.01101	0.78336	0.01083	1.68993	0.01101	1.54212
0.01101	40.7065	0.01154	35.7827	0.01101	0.59485	0.01118	0.52837	0.01101	0.81407	0.01118	0.74796	0.01101	1.6369	0.01118	1.49218
0.01118	38.839	0.01172	34.0959	0.01118	0.60243	0.01136	0.50753	0.01118	0.82662	0.01136	0.71517	0.01118	1.60026	0.01136	1.44534
0.01136	37.1055	0.0119	32.4978	0.01136	0.54756	0.01154	0.48824	0.01136	0.76573	0.01154	0.68477	0.01136	1.4956	0.01154	1.40127
0.01154	35.2489	0.01207	30.9831	0.01154	0.50809	0.01172	0.47036	0.01154	0.70525	0.01172	0.65654	0.01154	1.37843	0.01172	1.35965
0.01172	33.7017	0.01225	29.5468	0.01172	0.50342	0.0119	0.45377	0.01172	0.68422	0.0119	0.6303	0.01172	1.37524	0.0119	1.32023
0.0119	32.1129	0.01243	28.1845	0.0119	0.47729	0.01207	0.43835	0.0119	0.6597	0.01207	0.60588	0.0119	1.33752	0.01207	1.28286
0.01207	30.6185	0.01261	26.8919	0.01207	0.43265	0.01225	0.42402	0.01207	0.62021	0.01225	0.58314	0.01207	1.22845	0.01225	1.24746
0.01225	29.4928	0.01278	25.6649	0.01225	0.473	0.01243	0.41068	0.01225	0.60976	0.01243	0.56193	0.01225	1.27823	0.01243	1.21397
0.01243	28.0691	0.01296	24.5001	0.01243	0.40747	0.01261	0.39824	0.01243	0.5428	0.01261	0.54213	0.01243	1.21426	0.01261	1.18229
0.01261	26.7876	0.01314	23.3929	0.01261	0.40982	0.01278	0.38663	0.01261	0.54173	0.01278	0.52363	0.01261	1.20136	0.01278	1.15226
0.01278	25.6432	0.01332	22.3397	0.01278	0.38421	0.01296	0.3758	0.01278	0.51301	0.01296	0.50632	0.01278	1.14857	0.01296	1.12371
0.01296	24.3767	0.0135	21.3378	0.01296	0.34485	0.01314	0.36567	0.01296	0.49505	0.01314	0.49012	0.01296	1.1148	0.01314	1.09646
0.01314	23.4263	0.01367	20.3846	0.01314	0.34614	0.01332	0.35619	0.01314	0.46677	0.01332	0.47494	0.01314	1.08123	0.01332	1.0704
0.01332	22.3294	0.01385	19.4776	0.01332	0.3553	0.0135	0.34731	0.01332	0.49088	0.0135	0.4607	0.01332	1.09419	0.0135	1.04549
0.0135	21.3354	0.01403	18.6148	0.0135	0.33812	0.01367	0.33898	0.0135	0.4459	0.01367	0.44734	0.0135	1.0399	0.01367	1.02172
0.01367	20.4852	0.01421	17.7937	0.01367	0.31025	0.01385	0.33117	0.01367	0.42149	0.01385	0.43478	0.01367	1.01128	0.01385	0.99906
0.01385	19.5788	0.01438	17.0125	0.01385	0.30876	0.01403	0.32384	0.01385	0.40568	0.01403	0.42297	0.01385	0.97501	0.01403	0.97745
0.01403	18.8462	0.01456	16.269	0.01403	0.32233	0.01421	0.31695	0.01403	0.40851	0.01421	0.41186	0.01403	0.97275	0.01421	0.95679
0.01421	18.0472	0.01474	15.5615	0.01421	0.276	0.01438	0.31046	0.01421	0.37203	0.01438	0.40139	0.01421	0.92288	0.01438	0.93697
0.01438	17.2884	0.01492	14.8881	0.01438	0.29895	0.01456	0.30436	0.01438	0.38779	0.01456	0.39152	0.01438	0.93633	0.01456	0.9179
0.01456	16.455	0.0151	14.2473	0.01456	0.25496	0.01474	0.2986	0.01456	0.34296	0.01474	0.38221	0.01456	0.8872	0.01474	0.89953
0.01474	15.8239	0.01527	13.6372	0.01474	0.26495	0.01492	0.29318	0.01474	0.35763	0.01492	0.37343	0.01474	0.88916	0.01492	0.88186
0.01492	15.2424	0.01545	13.0566	0.01492	0.3013	0.0151	0.28806	0.01492	0.37915	0.0151	0.36513	0.01492	0.89166	0.0151	0.8649
0.0151	14.5408	0.01563	12.5038	0.0151	0.27879	0.01527	0.28323	0.0151	0.31482	0.01527	0.35728	0.0151	0.83673	0.01527	0.84864
0.01527	14.0377	0.01581	11.9774	0.01527	0.27465	0.01545	0.27866	0.01527	0.33402	0.01545	0.34986	0.01527	0.8552	0.01545	0.83302
0.01545	13.3329	0.01598	11.4763	0.01545	0.26459	0.01563	0.27434	0.01545	0.35243	0.01563	0.34283	0.01545	0.85141	0.01563	0.81798
0.01563	12.8795	0.01616	10.9991	0.01563	0.27709	0.01581	0.27025	0.01563	0.33591	0.01581	0.33617	0.01563	0.82604	0.01581	0.80344
0.01581	12.3196	0.01634	10.5446	0.01581	0.26578	0.01598	0.26638	0.01581	0.34957	0.01598	0.32986	0.01581	0.82155	0.01598	0.78936
0.01598	11.7891	0.01652	10.1118	0.01598	0.26716	0.01616	0.26271	0.01598	0.33098	0.01616	0.32387	0.01598	0.7983	0.01616	0.77574
0.01616	11.4251	0.0167	9.6995	0.01616	0.29564	0.01634	0.25922	0.01616	0.33551	0.01634	0.31818	0.01616	0.79602	0.01634	0.76257
0.01634	11.0105	0.01687	9.30672	0.01634	0.25634	0.01652	0.25592	0.01634	0.3324	0.01652	0.31279	0.01634	0.79042	0.01652	0.74987
0.01652	10.5575	0.01705	8.93249	0.01652	0.26902	0.0167	0.25278	0.01652	0.34414	0.0167	0.30765	0.01652	0.76779	0.0167	0.73764
0.0167	10.07	0.01723	8.57589	0.0167	0.24956	0.01687	0.2498	0.0167	0.30005	0.01687	0.30277	0.0167	0.75125	0.01687	0.72581
0.01687	9.67857	0.01741	8.23603	0.01687	0.2448	0.01705	0.24696	0.01687	0.30305	0.01705	0.29813	0.01687	0.74141	0.01705	0.71435
0.01705	9.2437	0.01758	7.91207	0.01705	0.25326	0.01723	0.24426	0.01705	0.29599	0.01723	0.29371	0.01705	0.71964	0.01723	0.70321
0.01723	8.93587	0.01776	7.60323	0.01723	0.24996	0.01741	0.24169	0.01723	0.30163	0.01741	0.2895	0.01723	0.72417	0.01741	0.69237
0.01741	8.60455	0.01794	7.30873	0.01741	0.23851	0.01758	0.23925	0.01741	0.27991	0.01758	0.28548	0.01741	0.701	0.01758	0.68184
0.01758	8.25711	0.01812	7.02786	0.01758	0.24447	0.01776	0.23691	0.01758	0.29128	0.01776	0.28165	0.01758	0.69822	0.01776	0.67163
0.01776	7.97184	0.0183	6.75993	0.01776	0.24493	0.01794	0.23468	0.01776	0.30125	0.01794	0.27799	0.01776	0.6906	0.01794	0.66175
0.01794	7.6359	0.01847	6.50429	0.01794	0.22155	0.01812	0.23256	0.01794	0.2794	0.01812	0.2745	0.01794	0.67818	0.01812	0.65218
0.01812	7.36701	0.01865	6.26032	0.01812	0.23258	0.0183	0.23053	0.01812	0.25965	0.0183	0.27117	0.01812	0.65928	0.0183	0.64288
0.0183	7.06671	0.01883	6.02742	0.0183	0.22053	0.01847	0.22859	0.0183	0.27471	0.01847	0.26798	0.0183	0.64678	0.01847	0.63383
0.01847	6.76977	0.01901	5.80504	0.01847	0.21448	0.01865	0.22673	0.01847	0.26509	0.01865	0.26493	0.01847	0.64322	0.01865	0.62498
0.01865	6.5389	0.01918	5.59263	0.01865	0.21782	0.01883	0.22496	0.01865	0.27267	0.01883	0.26201	0.01865	0.64099	0.01883	0.61635
0.01883	6.27306	0.01936	5.38969	0.01883	0.20618	0.01901	0.22326	0.01883	0.24667	0.01901	0.25922	0.01883	0.59908	0.01901	0.60794
0.01901	6.08021	0.01954	5.19573	0.01901	0.2182	0.01918	0.22163	0.01901	0.25574	0.01918	0.25655	0.01901	0.62124	0.01918	0.59977
0.01918	5.83403	0.01972	5.0103	0.01918	0.22419	0.01936	0.22007	0.01918	0.24748	0.01936	0.25398	0.01918	0.62319	0.01936	0.59183
0.01936	5.60477	0.0199	4.83295	0.01936	0.22152	0.01954	0.21858	0.01936	0.25152	0.01954	0.25152	0.01936	0.60331	0.01954	0.58411
0.01954	5.41305	0.02007	4.66328	0.01954	0.19759	0.01972	0.21714	0.01954	0.24214	0.01972	0.24916	0.01954	0.59631	0.01972	0.57657
0.01972	5.19942	0.02025	4.50088	0.01972	0.19447	0.0199	0.21577	0.01972	0.23922	0.0199	0.2469	0.01972	0.57893	0.0199	0.5692
0.0199	4.96249	0.02043	4.34539	0.0199	0.18772	0.02007	0.21444	0.0199	0.23698	0.02007	0.24472	0.0199	0.56851	0.02007	0.56198
0.02007	4.83125	0.02061	4.19644	0.02007	0.21007	0.02025	0.21317	0.02007	0.22914	0.02025	0.24263	0.02007	0.58244	0.02025	0.55491
0.02025	4.64245	0.02078	4.05371	0.02025	0.20313	0.02043	0.21195	0.02025	0.23228	0.02043	0.24062	0.02025	0.56013	0.02043	0.54802
0.02043	4.47797	0.02096	3.91687	0.02043	0.19174	0.02061	0.21077	0.02043	0.2265	0.02061	0.23869	0.02043	0.54196	0.02061	0.5413
0.02061	4.32363	0.02114	3.78561	0.02061	0.20658	0.02078	0.20964	0.02061	0.2462	0.02078	0.23683	0.02061	0.55591	0.02078	0.53476
0.02078	4.15203	0.02132	3.65966	0.02078	0.18277	0.02096	0.20855	0.02078	0.2392	0.02096	0.23504	0.02078	0.55061	0.02096	0.52837
0.02096	4.01121	0.02149	3.53874	0.02096	0.20753	0.02114	0.2075	0.02096	0.23366	0.02114	0.23332	0.02096	0.54005	0.02114	0.5221
0.02114	3.82516	0.02167	3.42259	0.02114	0.1956	0.02132	0.20648	0.02114	0.22218	0.02132	0.23165	0.02114	0.51532	0.02132	0.51596
0.02132	3.71356	0.02185	3.31097	0.02132	0.18886	0.02149	0.2055	0.02132	0.21074	0.02149	0.23005	0.02132	0.53056	0.02149	0.50992
0.02149	3.56632	0.02203	3.20364	0.02149	0.17852	0.02167	0.20456	0.02149	0.21271	0.02167	0.22851	0.02149	0.50658	0.02167	0.50401
0.02167	3.42869	0.02221	3.1004	0.02167	0.18329	0.02185	0.20365	0.02167	0.22208	0.02185	0.22702	0.02167	0.50695	0.02185	0.49824
0.02185	3.32446	0.02238	3.00104	0.02185	0.18142	0.02203	0.20277	0.02185	0.2066	0.02203	0.22558	0.02185	0.50482	0.02203	0.4926
0.02203	3.19289	0.02256	2.90536	0.02203	0.16465	0.02221	0.20191	0.02203	0.20445	0.02221	0.22419	0.02203	0.50407	0.02221	0.48708
0.02221	3.10327	0.02274	2.81318	0.02221	0.18042	0.02238	0.20109	0.02221	0.2027	0.02238	0.22284	0.02221	0.4973	0.02238	0.48168
0.02238	2.97269	0.02292	2.72433	0.02238	0.18999	0.02256	0.20029	0.02238	0.21776	0.02256	0.22155	0.02238	0.50461	0.02256	0.47637
0.02256	2.86504	0.02309	2.63864	0.02256	0.17533	0.02274	0.19952	0.02256	0.20078	0.02274	0.22029	0.02256	0.47912	0.02274	0.47114
0.02274	2.77851	0.02327	2.55597	0.02274	0.17165	0.02292	0.19877	0.02274	0.19575	0.02292	0.21907	0.02274	0.47489	0.02292	0.46601
0.02292	2.66229	0.02345	2.47616	0.02292	0.16904	0.02309	0.19805	0.02292	0.20787	0.02309	0.2179	0.02292	0.45833	0.02309	0.46097
0.02309	2.57897	0.02363	2.39909	0.02309	0.17405	0.02327	0.19734	0.02309	0.20389	0.02327	0.21676	0.02309	0.46522	0.02327	0.45604
0.02327	2.48778	0.02381	2.32462	0.02327	0.17579	0.02345	0.19666	0.02327	0.2076	0.02345	0.21565	0.02327	0.45472	0.02345	0.45122
0.02345	2.39515	0.02398	2.25264	0.02345	0.16497	0.02363	0.196	0.02345	0.19456	0.02363	0.21458	0.02345	0.44791	0.02363	0.44649
0.02363	2.31194	0.02416	2.18304	0.02363	0.18007	0.02381	0.19536	0.02363	0.18402	0.02381	0.21355	0.02363	0.43668	0.02381	0.44184
0.02381	2.2094	0.02434	2.1157	0.02381	0.15733	0.02398	0.19473	0.02381	0.18814	0.02398	0.21254	0.02381	0.4127	0.02398	0.43726
0.02398	2.15248	0.02452	2.05054	0.02398	0.1673	0.02416	0.19412	0.02398	0.19148	0.02416	0.21156	0.02398	0.42181	0.02416	0.43275
0.02416	2.07934	0.02469	1.98746	0.02416	0.17598	0.02434	0.19353	0.02416	0.2013	0.02434	0.21061	0.02416	0.41443	0.02434	0.42831
0.02434	1.99847	0.02487	1.92637	0.02434	0.15998	0.02452	0.19296	0.02434	0.18581	0.02452	0.20969	0.02434	0.42434	0.02452	0.42396
0.02452	1.95583	0.02505	1.86719	0.02452	0.15797	0.02469	0.1924	0.02452	0.19633	0.02469	0.2088	0.02452	0.39293	0.02469	0.41969
0.02469	1.87898	0.02523	1.80985	0.02469	0.16489	0.02487	0.19185	0.02469	0.19262	0.02487	0.20793	0.02469	0.41036	0.02487	0.4155
0.02487	1.79131	0.02541	1.75427	0.02487	0.17222	0.02505	0.19132	0.02487	0.19401	0.02505	0.20708	0.02487	0.40646	0.02505	0.41139
0.02505	1.71569	0.02558	1.70039	0.02505	0.16036	0.02523	0.1908	0.02505	0.17937	0.02523	0.20625	0.02505	0.38059	0.02523	0.40733
0.02523	1.68792	0.02576	1.64814	0.02523	0.16207	0.02541	0.19029	0.02523	0.18917	0.02541	0.20545	0.02523	0.38128	0.02541	0.40333
0.02541	1.64406	0.02594	1.59748	0.02541	0.15813	0.02558	0.1898	0.02541	0.17976	0.02558	0.20467	0.02541	0.39959	0.02558	0.39938
0.02558	1.5769	0.02612	1.54834	0.02558	0.17829	0.02576	0.18932	0.02558	0.17236	0.02576	0.20391	0.02558	0.381	0.02576	0.3955
0.02576	1.50481	0.02629	1.50067	0.02576	0.14759	0.02594	0.18885	0.02576	0.17069	0.02594	0.20316	0.02576	0.3788	0.02594	0.39169
0.02594	1.48516	0.02647	1.45443	0.02594	0.161	0.02612	0.18838	0.02594	0.19261	0.02612	0.20244	0.02594	0.36994	0.02612	0.38794
0.02612	1.41351	0.02665	1.40956	0.02612	0.15275	0.02629	0.18793	0.02612	0.17489	0.02629	0.20173	0.02612	0.36336	0.02629	0.38426
0.02629	1.39378	0.02683	1.36604	0.02629	0.16131	0.02647	0.18749	0.02629	0.16988	0.02647	0.20104	0.02629	0.37058	0.02647	0.38063
0.02647	1.32854	0.02701	1.32382	0.02647	0.13646	0.02665	0.18706	0.02647	0.17957	0.02665	0.20037	0.02647	0.35875	0.02665	0.37705
0.02665	1.29707	0.02718	1.28285	0.02665	0.16394	0.02683	0.18664	0.02665	0.18051	0.02683	0.19971	0.02665	0.36474	0.02683	0.37352
0.02683	1.27048	0.02736	1.24312	0.02683	0.16141	0.02701	0.18622	0.02683	0.18477	0.02701	0.19907	0.02683	0.35742	0.02701	0.37003
0.02701	1.23185	0.02754	1.20458	0.02701	0.17141	0.02718	0.18582	0.02701	0.17356	0.02718	0.19844	0.02701	0.34969	0.02718	0.36659
0.02718	1.17341	0.02772	1.16721	0.02718	0.15064	0.02736	0.18542	0.02718	0.18495	0.02736	0.19783	0.02718	0.3512	0.02736	0.36321
0.02736	1.13257	0.02789	1.13097	0.02736	0.15526	0.02754	0.18503	0.02736	0.17586	0.02754	0.19723	0.02736	0.35551	0.02754	0.35989
0.02754	1.11361	0.02807	1.09584	0.02754	0.16857	0.02772	0.18465	0.02754	0.1738	0.02772	0.19664	0.02754	0.3521	0.02772	0.35662
0.02772	1.07495	0.02825	1.06179	0.02772	0.14497	0.02789	0.18427	0.02772	0.17659	0.02789	0.19606	0.02772	0.33802	0.02789	0.3534
0.02789	1.03713	0.02843	1.02879	0.02789	0.1567	0.02807	0.1839	0.02789	0.17927	0.02807	0.1955	0.02789	0.34572	0.02807	0.3502
0.02807	1.00772	0.02861	0.99683	0.02807	0.14901	0.02825	0.18353	0.02807	0.17011	0.02825	0.19494	0.02807	0.33405	0.02825	0.34705
0.02825	0.99703	0.02878	0.96587	0.02825	0.15999	0.02843	0.18318	0.02825	0.17829	0.02843	0.1944	0.02825	0.34239	0.02843	0.34393
0.02843	0.94245	0.02896	0.9359	0.02843	0.15315	0.02861	0.18283	0.02843	0.17408	0.02861	0.19387	0.02843	0.32984	0.02861	0.34087
0.02861	0.93898	0.02914	0.9069	0.02861	0.15506	0.02878	0.18248	0.02861	0.17134	0.02878	0.19335	0.02861	0.33101	0.02878	0.33785
0.02878	0.89097	0.02932	0.87883	0.02878	0.1444	0.02896	0.18214	0.02878	0.16411	0.02896	0.19283	0.02878	0.33068	0.02896	0.33488
0.02896	0.86305	0.02949	0.8517	0.02896	0.15625	0.02914	0.1818	0.02896	0.17354	0.02914	0.19233	0.02896	0.31584	0.02914	0.33195
0.02914	0.83749	0.02967	0.82546	0.02914	0.14869	0.02932	0.18147	0.02914	0.16617	0.02932	0.19184	0.02914	0.32015	0.02932	0.32905
0.02932	0.84306	0.02985	0.80011	0.02932	0.15362	0.02949	0.18115	0.02932	0.17729	0.02949	0.19135	0.02932	0.33708	0.02949	0.32618
0.02949	0.79718	0.03003	0.77563	0.02949	0.15927	0.02967	0.18083	0.02949	0.1772	0.02967	0.19088	0.02949	0.32301	0.02967	0.32334
0.02967	0.7649	0.03021	0.75199	0.02967	0.15243	0.02985	0.18051	0.02967	0.16856	0.02985	0.19041	0.02967	0.30629	0.02985	0.32054
0.02985	0.761	0.03038	0.72918	0.02985	0.15088	0.03003	0.1802	0.02985	0.1766	0.03003	0.18995	0.02985	0.31209	0.03003	0.31779
0.03003	0.73196	0.03056	0.70718	0.03003	0.15154	0.03021	0.17989	0.03003	0.16282	0.03021	0.18949	0.03003	0.30532	0.03021	0.31507
0.03021	0.71942	0.03074	0.68597	0.03021	0.14911	0.03038	0.17958	0.03021	0.16962	0.03038	0.18905	0.03021	0.30253	0.03038	0.31239
0.03038	0.70661	0.03092	0.66554	0.03038	0.15299	0.03056	0.17928	0.03038	0.16386	0.03056	0.18861	0.03038	0.30002	0.03056	0.30974
0.03056	0.68475	0.03109	0.64586	0.03056	0.15495	0.03074	0.17899	0.03056	0.17425	0.03074	0.18817	0.03056	0.29586	0.03074	0.30712
0.03074	0.65146	0.03127	0.62693	0.03074	0.14611	0.03092	0.17869	0.03074	0.15919	0.03092	0.18775	0.03074	0.29884	0.03092	0.30452
0.03092	0.64918	0.03145	0.60871	0.03092	0.15244	0.03109	0.1784	0.03092	0.17682	0.03109	0.18732	0.03092	0.2985	0.03109	0.30196
0.03109	0.63958	0.03163	0.5912	0.03109	0.14931	0.03127	0.17811	0.03109	0.16452	0.03127	0.18691	0.03109	0.30273	0.03127	0.29942
0.03127	0.60997	0.03181	0.57437	0.03127	0.16956	0.03145	0.17783	0.03127	0.18059	0.03145	0.1865	0.03127	0.30214	0.03145	0.29693
0.03145	0.60932	0.03198	0.55821	0.03145	0.1453	0.03163	0.17755	0.03145	0.16729	0.03163	0.1861	0.03145	0.28329	0.03163	0.29447
0.03163	0.58807	0.03216	0.54271	0.03163	0.15054	0.03181	0.17727	0.03163	0.17922	0.03181	0.1857	0.03163	0.27822	0.03181	0.29203
0.03181	0.56763	0.03234	0.52783	0.03181	0.15512	0.03198	0.17699	0.03181	0.16946	0.03198	0.18531	0.03181	0.28621	0.03198	0.28963
0.03198	0.55523	0.03252	0.51357	0.03198	0.16081	0.03216	0.17672	0.03198	0.16744	0.03216	0.18492	0.03198	0.29327	0.03216	0.28724
0.03216	0.53677	0.03269	0.49991	0.03216	0.15444	0.03234	0.17645	0.03216	0.17681	0.03234	0.18453	0.03216	0.27534	0.03234	0.28488
0.03234	0.53176	0.03287	0.48683	0.03234	0.16619	0.03252	0.17618	0.03234	0.17021	0.03252	0.18415	0.03234	0.27936	0.03252	0.28254
0.03252	0.51232	0.03305	0.47431	0.03252	0.15468	0.03269	0.17591	0.03252	0.16546	0.03269	0.18378	0.03252	0.27242	0.03269	0.28024
0.03269	0.51052	0.03323	0.46234	0.03269	0.15415	0.03287	0.17565	0.03269	0.17906	0.03287	0.18341	0.03269	0.27766	0.03287	0.27796
0.03287	0.49463	0.03341	0.45089	0.03287	0.16637	0.03305	0.17539	0.03287	0.17559	0.03305	0.18304	0.03287	0.28143	0.03305	0.27572
0.03305	0.49976	0.03358	0.43996	0.03305	0.16761	0.03323	0.17513	0.03305	0.17731	0.03323	0.18268	0.03305	0.26973	0.03323	0.2735
0.03323	0.48911	0.03376	0.42951	0.03323	0.15419	0.03341	0.17487	0.03323	0.17405	0.03341	0.18232	0.03323	0.27459	0.03341	0.2713
0.03341	0.4736	0.03394	0.41955	0.03341	0.16219	0.03358	0.17461	0.03341	0.18222	0.03358	0.18197	0.03341	0.27165	0.03358	0.26912
0.03358	0.46147	0.03412	0.41004	0.03358	0.1525	0.03376	0.17436	0.03358	0.17045	0.03376	0.18161	0.03358	0.27226	0.03376	0.26696
0.03376	0.45017	0.03429	0.40097	0.03376	0.15886	0.03394	0.17411	0.03376	0.17323	0.03394	0.18127	0.03376	0.26728	0.03394	0.26482
0.03394	0.43751	0.03447	0.39233	0.03394	0.15377	0.03412	0.17385	0.03394	0.15462	0.03412	0.18092	0.03394	0.259	0.03412	0.26272
0.03412	0.43063	0.03465	0.3841	0.03412	0.14792	0.03429	0.1736	0.03412	0.17261	0.03429	0.18058	0.03412	0.26613	0.03429	0.26064
0.03429	0.43336	0.03483	0.37626	0.03429	0.16394	0.03447	0.17336	0.03429	0.16403	0.03447	0.18024	0.03429	0.26333	0.03447	0.25858
0.03447	0.41779	0.03501	0.36879	0.03447	0.15259	0.03465	0.17311	0.03447	0.16604	0.03465	0.17991	0.03447	0.25363	0.03465	0.25654
0.03465	0.41091	0.03518	0.36168	0.03465	0.15735	0.03483	0.17286	0.03465	0.17098	0.03483	0.17957	0.03465	0.24256	0.03483	0.25452
0.03483	0.40261	0.03536	0.35492	0.03483	0.15355	0.03501	0.17262	0.03483	0.17141	0.03501	0.17924	0.03483	0.25682	0.03501	0.25252
0.03501	0.39105	0.03554	0.34848	0.03501	0.14824	0.03518	0.17238	0.03501	0.16974	0.03518	0.17892	0.03501	0.24959	0.03518	0.25054
0.03518	0.39026	0.03572	0.34236	0.03518	0.15965	0.03536	0.17214	0.03518	0.17587	0.03536	0.17859	0.03518	0.24967	0.03536	0.24858
0.03536	0.39391	0.03589	0.33654	0.03536	0.15253	0.03554	0.1719	0.03536	0.17603	0.03554	0.17827	0.03536	0.24327	0.03554	0.24665
0.03554	0.37502	0.03607	0.331	0.03554	0.16196	0.03572	0.17166	0.03554	0.16817	0.03572	0.17795	0.03554	0.23853	0.03572	0.24473
0.03572	0.36407	0.03625	0.32573	0.03572	0.15662	0.03589	0.17142	0.03572	0.17144	0.03589	0.17763	0.03572	0.23275	0.03589	0.24284
0.03589	0.36094	0.03643	0.32071	0.03589	0.15448	0.03607	0.17118	0.03589	0.16911	0.03607	0.17731	0.03589	0.23471	0.03607	0.24096
0.03607	0.35973	0.03661	0.31593	0.03607	0.15272	0.03625	0.17095	0.03607	0.16488	0.03625	0.177	0.03607	0.22564	0.03625	0.2391
0.03625	0.35753	0.03678	0.31139	0.03625	0.16821	0.03643	0.17071	0.03625	0.17108	0.03643	0.17669	0.03625	0.2426	0.03643	0.23726
0.03643	0.34992	0.03696	0.30706	0.03643	0.16491	0.03661	0.17048	0.03643	0.16572	0.03661	0.17638	0.03643	0.23537	0.03661	0.23543
0.03661	0.33803	0.03714	0.30293	0.03661	0.16571	0.03678	0.17024	0.03661	0.16103	0.03678	0.17607	0.03661	0.22493	0.03678	0.23363
0.03678	0.33676	0.03732	0.29899	0.03678	0.16048	0.03696	0.17001	0.03678	0.16816	0.03696	0.17577	0.03678	0.22792	0.03696	0.23185
0.03696	0.33153	0.03749	0.29524	0.03696	0.15781	0.03714	0.16978	0.03696	0.16594	0.03714	0.17546	0.03696	0.22269	0.03714	0.23008
0.03714	0.32586	0.03767	0.29165	0.03714	0.15918	0.03732	0.16955	0.03714	0.17245	0.03732	0.17516	0.03714	0.23058	0.03732	0.22834
0.03732	0.32654	0.03785	0.28822	0.03732	0.16454	0.03749	0.16932	0.03732	0.16054	0.03749	0.17486	0.03732	0.23308	0.03749	0.2266
0.03749	0.32328	0.03803	0.28494	0.03749	0.15548	0.03767	0.16909	0.03749	0.16555	0.03767	0.17456	0.03749	0.21945	0.03767	0.22488
0.03767	0.31266	0.03821	0.28179	0.03767	0.157	0.03785	0.16886	0.03767	0.15596	0.03785	0.17426	0.03767	0.21599	0.03785	0.22318
0.03785	0.29431	0.03838	0.27878	0.03785	0.15162	0.03803	0.16863	0.03785	0.16369	0.03803	0.17397	0.03785	0.21206	0.03803	0.22149
0.03803	0.29986	0.03856	0.27588	0.03803	0.1579	0.03821	0.1684	0.03803	0.17036	0.03821	0.17367	0.03803	0.22684	0.03821	0.21983
0.03821	0.30245	0.03874	0.2731	0.03821	0.16407	0.03838	0.16818	0.03821	0.17091	0.03838	0.17338	0.03821	0.22144	0.03838	0.21818
0.03838	0.28839	0.03892	0.27041	0.03838	0.16383	0.03856	0.16795	0.03838	0.17121	0.03856	0.17308	0.03838	0.20566	0.03856	0.21655
0.03856	0.30467	0.03909	0.26783	0.03856	0.15701	0.03874	0.16772	0.03856	0.17055	0.03874	0.17279	0.03856	0.20451	0.03874	0.21493
0.03874	0.29799	0.03927	0.26533	0.03874	0.15469	0.03892	0.1675	0.03874	0.16079	0.03892	0.1725	0.03874	0.20978	0.03892	0.21332
0.03892	0.28975	0.03945	0.26291	0.03892	0.16623	0.03909	0.16727	0.03892	0.1718	0.03909	0.17222	0.03892	0.21209	0.03909	0.21173
0.03909	0.28542	0.03963	0.26057	0.03909	0.1698	0.03927	0.16705	0.03909	0.17103	0.03927	0.17193	0.03909	0.21199	0.03927	0.21015
0.03927	0.28808	0.0398	0.2583	0.03927	0.16352	0.03945	0.16682	0.03927	0.17063	0.03945	0.17164	0.03927	0.20503	0.03945	0.20859
0.03945	0.27846	0.03998	0.25609	0.03945	0.16534	0.03963	0.1666	0.03945	0.17136	0.03963	0.17136	0.03945	0.21192	0.03963	0.20705
0.03963	0.2729	0.04016	0.25394	0.03963	0.17273	0.0398	0.16637	0.03963	0.17281	0.0398	0.17107	0.03963	0.20186	0.0398	0.20552
0.0398	0.27426	0.04034	0.25184	0.0398	0.16669	0.03998	0.16615	0.0398	0.1747	0.03998	0.17079	0.0398	0.21277	0.03998	0.20401
0.03998	0.26951	0.04052	0.24979	0.03998	0.16252	0.04016	0.16593	0.03998	0.16521	0.04016	0.17051	0.03998	0.19292	0.04016	0.2025
0.04016	0.27052	0.04069	0.24779	0.04016	0.16718	0.04034	0.16571	0.04016	0.17816	0.04034	0.17022	0.04016	0.21087	0.04034	0.20101
0.04034	0.2579	0.04087	0.24583	0.04034	0.15442	0.04052	0.16548	0.04034	0.16696	0.04052	0.16994	0.04034	0.19411	0.04052	0.19953
0.04052	0.26467	0.04105	0.24391	0.04052	0.16528	0.04069	0.16526	0.04052	0.17952	0.04069	0.16966	0.04052	0.19638	0.04069	0.19807
0.04069	0.26021	0.04123	0.24202	0.04069	0.16858	0.04087	0.16504	0.04069	0.17685	0.04087	0.16939	0.04069	0.19668	0.04087	0.19662
0.04087	0.25783	0.0414	0.24017	0.04087	0.16239	0.04105	0.16482	0.04087	0.17404	0.04105	0.16911	0.04087	0.19388	0.04105	0.19519
0.04105	0.25059	0.04158	0.23835	0.04105	0.17101	0.04123	0.16459	0.04105	0.17544	0.04123	0.16883	0.04105	0.18978	0.04123	0.19377
0.04123	0.24631	0.04176	0.23655	0.04123	0.16414	0.0414	0.16437	0.04123	0.16943	0.0414	0.16855	0.04123	0.19346	0.0414	0.19236
0.0414	0.25662	0.04194	0.23478	0.0414	0.17233	0.04158	0.16415	0.0414	0.16558	0.04158	0.16828	0.0414	0.19483	0.04158	0.19096
0.04158	0.23802	0.04212	0.23303	0.04158	0.16943	0.04176	0.16393	0.04158	0.16764	0.04176	0.168	0.04158	0.1837	0.04176	0.18958
0.04176	0.24184	0.04229	0.23131	0.04176	0.1607	0.04194	0.16371	0.04176	0.15887	0.04194	0.16773	0.04176	0.18588	0.04194	0.1882
0.04194	0.23881	0.04247	0.22961	0.04194	0.17086	0.04212	0.16349	0.04194	0.1714	0.04212	0.16745	0.04194	0.18439	0.04212	0.18684
0.04212	0.24819	0.04265	0.22793	0.04212	0.16805	0.04229	0.16327	0.04212	0.17475	0.04229	0.16718	0.04212	0.19047	0.04229	0.1855
0.04229	0.24391	0.04283	0.22627	0.04229	0.15945	0.04247	0.16305	0.04229	0.16662	0.04247	0.1669	0.04229	0.18007	0.04247	0.18416
0.04247	0.23536	0.043	0.22463	0.04247	0.16849	0.04265	0.16283	0.04247	0.17176	0.04265	0.16663	0.04247	0.18038	0.04265	0.18284
0.04265	0.22791	0.04318	0.22301	0.04265	0.15923	0.04283	0.16261	0.04265	0.16225	0.04283	0.16636	0.04265	0.1765	0.04283	0.18153
0.04283	0.22378	0.04336	0.2214	0.04283	0.16453	0.043	0.16239	0.04283	0.17222	0.043	0.16609	0.04283	0.17793	0.043	0.18023
0.043	0.22576	0.04354	0.21981	0.043	0.16537	0.04318	0.16217	0.043	0.16785	0.04318	0.16582	0.043	0.18309	0.04318	0.17894
0.04318	0.2243	0.04372	0.21824	0.04318	0.16414	0.04336	0.16195	0.04318	0.16451	0.04336	0.16554	0.04318	0.17281	0.04336	0.17766
0.04336	0.23553	0.04389	0.21669	0.04336	0.16756	0.04354	0.16173	0.04336	0.17022	0.04354	0.16527	0.04336	0.18187	0.04354	0.17639
0.04354	0.22361	0.04407	0.21516	0.04354	0.16773	0.04372	0.16151	0.04354	0.18351	0.04372	0.165	0.04354	0.1745	0.04372	0.17514
0.04372	0.22913	0.04425	0.21364	0.04372	0.17133	0.04389	0.16129	0.04372	0.17344	0.04389	0.16473	0.04372	0.17625	0.04389	0.1739
0.04389	0.22851	0.04443	0.21215	0.04389	0.17528	0.04407	0.16107	0.04389	0.17745	0.04407	0.16446	0.04389	0.18225	0.04407	0.17266
0.04407	0.22066	0.0446	0.21066	0.04407	0.17525	0.04425	0.16085	0.04407	0.17556	0.04425	0.1642	0.04407	0.18212	0.04425	0.17144
0.04425	0.22314	0.04478	0.2092	0.04425	0.16847	0.04443	0.16063	0.04425	0.17881	0.04443	0.16393	0.04425	0.18102	0.04443	0.17023
0.04443	0.20464	0.04496	0.20776	0.04443	0.15939	0.0446	0.16041	0.04443	0.16824	0.0446	0.16366	0.04443	0.17326	0.0446	0.16902
0.0446	0.20537	0.04514	0.20633	0.0446	0.17039	0.04478	0.16018	0.0446	0.1696	0.04478	0.16339	0.0446	0.16601	0.04478	0.16783
0.04478	0.21976	0.04532	0.20493	0.04478	0.17459	0.04496	0.15996	0.04478	0.1721	0.04496	0.16312	0.04478	0.16667	0.04496	0.16665
0.04496	0.19739	0.04549	0.20354	0.04496	0.16306	0.04514	0.15974	0.04496	0.16955	0.04514	0.16286	0.04496	0.15898	0.04514	0.16548
0.04514	0.20849	0.04567	0.20217	0.04514	0.16854	0.04532	0.15952	0.04514	0.172	0.04532	0.16259	0.04514	0.15534	0.04532	0.16432
0.04532	0.20096	0.04585	0.20083	0.04532	0.16928	0.04549	0.1593	0.04532	0.1603	0.04549	0.16232	0.04532	0.15322	0.04549	0.16317
0.04549	0.19875	0.04603	0.1995	0.04549	0.16932	0.04567	0.15908	0.04549	0.16737	0.04567	0.16205	0.04549	0.15587	0.04567	0.16202
0.04567	0.2036	0.0462	0.19819	0.04567	0.16155	0.04585	0.15886	0.04567	0.16095	0.04585	0.16179	0.04567	0.16177	0.04585	0.16089
0.04585	0.2059	0.04638	0.1969	0.04585	0.17759	0.04603	0.15864	0.04585	0.17507	0.04603	0.16152	0.04585	0.15435	0.04603	0.15976
0.04603	0.20281	0.04656	0.19563	0.04603	0.18252	0.0462	0.15842	0.04603	0.17238	0.0462	0.16125	0.04603	0.16593	0.0462	0.15865
0.0462	0.20111	0.04674	0.19438	0.0462	0.16055	0.04638	0.1582	0.0462	0.16835	0.04638	0.16099	0.0462	0.16104	0.04638	0.15755
0.04638	0.19192	0.04692	0.19316	0.04638	0.16109	0.04656	0.15798	0.04638	0.15711	0.04656	0.16072	0.04638	0.15943	0.04656	0.15647
0.04656	0.19752	0.04709	0.19195	0.04656	0.16919	0.04674	0.15776	0.04656	0.1674	0.04674	0.16046	0.04656	0.1629	0.04674	0.15539
0.04674	0.19382	0.04727	0.19076	0.04674	0.17167	0.04692	0.15754	0.04674	0.17199	0.04692	0.16019	0.04674	0.14985	0.04692	0.15432
0.04692	0.19589	0.04745	0.18959	0.04692	0.17333	0.04709	0.15732	0.04692	0.16978	0.04709	0.15993	0.04692	0.15693	0.04709	0.15327
0.04709	0.18584	0.04763	0.18844	0.04709	0.16601	0.04727	0.1571	0.04709	0.15934	0.04727	0.15966	0.04709	0.14882	0.04727	0.15221
0.04727	0.1824	0.0478	0.18731	0.04727	0.16448	0.04745	0.15688	0.04727	0.1658	0.04745	0.15939	0.04727	0.14996	0.04745	0.15117
0.04745	0.19444	0.04798	0.1862	0.04745	0.16751	0.04763	0.15666	0.04745	0.16667	0.04763	0.15913	0.04745	0.14271	0.04763	0.15012
0.04763	0.18827	0.04816	0.1851	0.04763	0.173	0.0478	0.15643	0.04763	0.1768	0.0478	0.15886	0.04763	0.15689	0.0478	0.14909
0.0478	0.17829	0.04834	0.18402	0.0478	0.17219	0.04798	0.15621	0.0478	0.16619	0.04798	0.1586	0.0478	0.14561	0.04798	0.14805
0.04798	0.17958	0.04852	0.18296	0.04798	0.16635	0.04816	0.15599	0.04798	0.1634	0.04816	0.15833	0.04798	0.14786	0.04816	0.14701
0.04816	0.18259	0.04869	0.18192	0.04816	0.16165	0.04834	0.15577	0.04816	0.16544	0.04834	0.15807	0.04816	0.1517	0.04834	0.14598
0.04834	0.18168	0.04887	0.18089	0.04834	0.17447	0.04852	0.15555	0.04834	0.17839	0.04852	0.1578	0.04834	0.15617	0.04852	0.14496
0.04852	0.19012	0.04905	0.17988	0.04852	0.17147	0.04869	0.15533	0.04852	0.17018	0.04869	0.15754	0.04852	0.15509	0.04869	0.14395
0.04869	0.17339	0.04923	0.17888	0.04869	0.16501	0.04887	0.1551	0.04869	0.16392	0.04887	0.15728	0.04869	0.14207	0.04887	0.14296
0.04887	0.17408	0.0494	0.1779	0.04887	0.17428	0.04905	0.15488	0.04887	0.16523	0.04905	0.15701	0.04887	0.14304	0.04905	0.142
0.04905	0.17405	0.04958	0.17693	0.04905	0.1729	0.04923	0.15466	0.04905	0.16837	0.04923	0.15675	0.04905	0.14267	0.04923	0.14107
0.04923	0.18115	0.04976	0.17597	0.04923	0.17842	0.0494	0.15444	0.04923	0.1703	0.0494	0.15648	0.04923	0.14894	0.0494	0.14016
0.0494	0.16911	0.04994	0.17502	0.0494	0.16424	0.04958	0.15421	0.0494	0.16713	0.04958	0.15622	0.0494	0.13614	0.04958	0.13928
0.04958	0.16506	0.05012	0.17409	0.04958	0.16679	0.04976	0.15399	0.04958	0.1652	0.04976	0.15595	0.04958	0.13487	0.04976	0.1384
0.04976	0.17443	0.05029	0.17316	0.04976	0.17172	0.04994	0.15377	0.04976	0.16573	0.04994	0.15569	0.04976	0.13939	0.04994	0.13754
0.04994	0.16617	0.05047	0.17224	0.04994	0.17011	0.05012	0.15355	0.04994	0.16096	0.05012	0.15542	0.04994	0.13189	0.05012	0.13666
0.05012	0.16068	0.05065	0.17133	0.05012	0.17018	0.05029	0.15332	0.05012	0.16267	0.05029	0.15516	0.05012	0.13723	0.05029	0.13576
0.05029	0.17372	0.05083	0.17042	0.05029	0.17158	0.05047	0.1531	0.05029	0.17463	0.05047	0.1549	0.05029	0.14371	0.05047	0.13484
0.05047	0.15916	0.051	0.16953	0.05047	0.17272	0.05065	0.15288	0.05047	0.16387	0.05065	0.15463	0.05047	0.14082	0.05065	0.13388
0.05065	0.17025	0.05118	0.16863	0.05065	0.17047	0.05083	0.15265	0.05065	0.16522	0.05083	0.15437	0.05065	0.13904	0.05083	0.1329
0.05083	0.16197	0.05136	0.16774	0.05083	0.17744	0.051	0.15243	0.05083	0.17608	0.051	0.1541	0.05083	0.13692	0.051	0.13189
0.051	0.16607	0.05154	0.16686	0.051	0.16868	0.05118	0.15221	0.051	0.16482	0.05118	0.15384	0.051	0.13568	0.05118	0.13088
0.05118	0.15654	0.05172	0.16597	0.05118	0.1758	0.05136	0.15198	0.05118	0.16031	0.05136	0.15357	0.05118	0.13503	0.05136	0.12989
0.05136	0.16327	0.05189	0.16509	0.05136	0.16886	0.05154	0.15176	0.05136	0.16735	0.05154	0.15331	0.05136	0.13786	0.05154	0.12894
0.05154	0.15628	0.05207	0.16421	0.05154	0.17259	0.05172	0.15153	0.05154	0.16548	0.05172	0.15304	0.05154	0.13412	0.05172	0.12805
0.05172	0.15168	0.05225	0.16333	0.05172	0.16922	0.05189	0.15131	0.05172	0.17085	0.05189	0.15278	0.05172	0.13397	0.05189	0.12722
0.05189	0.14668	0.05243	0.16245	0.05189	0.16681	0.05207	0.15109	0.05189	0.15263	0.05207	0.15252	0.05189	0.12047	0.05207	0.12646
0.05207	0.15637	0.0526	0.16156	0.05207	0.16933	0.05225	0.15086	0.05207	0.16548	0.05225	0.15225	0.05207	0.12783	0.05225	0.12576
0.05225	0.15564	0.05278	0.16068	0.05225	0.16316	0.05243	0.15064	0.05225	0.16977	0.05243	0.15199	0.05225	0.12485	0.05243	0.1251
0.05243	0.15314	0.05296	0.15979	0.05243	0.16827	0.0526	0.15041	0.05243	0.16239	0.0526	0.15172	0.05243	0.13052	0.0526	0.12445
0.0526	0.14266	0.05314	0.1589	0.0526	0.16526	0.05278	0.15019	0.0526	0.16191	0.05278	0.15146	0.0526	0.12472	0.05278	0.12379
0.05278	0.15195	0.05332	0.158	0.05278	0.16521	0.05296	0.14996	0.05278	0.16257	0.05296	0.15119	0.05278	0.12587	0.05296	0.1231
0.05296	0.15218	0.05349	0.1571	0.05296	0.16418	0.05314	0.14974	0.05296	0.15946	0.05314	0.15093	0.05296	0.12346	0.05314	0.12236
0.05314	0.15013	0.05367	0.1562	0.05314	0.16226	0.05332	0.14951	0.05314	0.16435	0.05332	0.15066	0.05314	0.12746	0.05332	0.12156
0.05332	0.14869	0.05385	0.15529	0.05332	0.16308	0.05349	0.14929	0.05332	0.16298	0.05349	0.1504	0.05332	0.12101	0.05349	0.1207
0.05349	0.147	0.05403	0.15437	0.05349	0.16299	0.05367	0.14906	0.05349	0.16815	0.05367	0.15013	0.05349	0.12523	0.05367	0.11981
0.05367	0.14499	0.0542	0.15345	0.05367	0.17364	0.05385	0.14883	0.05367	0.16723	0.05385	0.14987	0.05367	0.1186	0.05385	0.1189
0.05385	0.14452	0.05438	0.15253	0.05385	0.16637	0.05403	0.14861	0.05385	0.16667	0.05403	0.1496	0.05385	0.12073	0.05403	0.11799
0.05403	0.13708	0.05456	0.1516	0.05403	0.16593	0.0542	0.14838	0.05403	0.15343	0.0542	0.14934	0.05403	0.11172	0.0542	0.11711
0.0542	0.15026	0.05474	0.15066	0.0542	0.17129	0.05438	0.14816	0.0542	0.17057	0.05438	0.14907	0.0542	0.12146	0.05438	0.11628
0.05438	0.14494	0.05492	0.14971	0.05438	0.1675	0.05456	0.14793	0.05438	0.16562	0.05456	0.14881	0.05438	0.12178	0.05456	0.11548
0.05456	0.14196	0.05509	0.14876	0.05456	0.16696	0.05474	0.1477	0.05456	0.15203	0.05474	0.14854	0.05456	0.11555	0.05474	0.11472
0.05474	0.13228	0.05527	0.14781	0.05474	0.15494	0.05492	0.14748	0.05474	0.15031	0.05492	0.14828	0.05474	0.12172	0.05492	0.11399
0.05492	0.1451	0.05545	0.14685	0.05492	0.16504	0.05509	0.14725	0.05492	0.16665	0.05509	0.14801	0.05492	0.12588	0.05509	0.11327
0.05509	0.13097	0.05563	0.14588	0.05509	0.16383	0.05527	0.14702	0.05509	0.15802	0.05527	0.14775	0.05509	0.11628	0.05527	0.11256
0.05527	0.12841	0.0558	0.1449	0.05527	0.15751	0.05545	0.1468	0.05527	0.15191	0.05545	0.14748	0.05527	0.11268	0.05545	0.11184
0.05545	0.13262	0.05598	0.14393	0.05545	0.16888	0.05563	0.14657	0.05545	0.16216	0.05563	0.14722	0.05545	0.11387	0.05563	0.11112
0.05563	0.13863	0.05616	0.14294	0.05563	0.16163	0.0558	0.14634	0.05563	0.16351	0.0558	0.14695	0.05563	0.11119	0.0558	0.11041
0.0558	0.12922	0.05634	0.14196	0.0558	0.16341	0.05598	0.14611	0.0558	0.15236	0.05598	0.14669	0.0558	0.10816	0.05598	0.10972
0.05598	0.13038	0.05652	0.14096	0.05598	0.15277	0.05616	0.14589	0.05598	0.15598	0.05616	0.14642	0.05598	0.11217	0.05616	0.10906
0.05616	0.13811	0.05669	0.13997	0.05616	0.16071	0.05634	0.14566	0.05616	0.15035	0.05634	0.14616	0.05616	0.1172	0.05634	0.10843
0.05634	0.12047	0.05687	0.13897	0.05634	0.16101	0.05652	0.14543	0.05634	0.15108	0.05652	0.14589	0.05634	0.10631	0.05652	0.10783
0.05652	0.12737	0.05705	0.13797	0.05652	0.16971	0.05669	0.1452	0.05652	0.15204	0.05669	0.14563	0.05652	0.10747	0.05669	0.10725
0.05669	0.12565	0.05723	0.13697	0.05669	0.15741	0.05687	0.14497	0.05669	0.15409	0.05687	0.14536	0.05669	0.09975	0.05687	0.10669
0.05687	0.13188	0.0574	0.13597	0.05687	0.16104	0.05705	0.14475	0.05687	0.1596	0.05705	0.1451	0.05687	0.10719	0.05705	0.10612
0.05705	0.13676	0.05758	0.13496	0.05705	0.16653	0.05723	0.14452	0.05705	0.16222	0.05723	0.14483	0.05705	0.10919	0.05723	0.10552
0.05723	0.12995	0.05776	0.13396	0.05723	0.15828	0.0574	0.14429	0.05723	0.16322	0.0574	0.14456	0.05723	0.1105	0.0574	0.1049
0.0574	0.12079	0.05794	0.13295	0.0574	0.16115	0.05758	0.14406	0.0574	0.15221	0.05758	0.1443	0.0574	0.10359	0.05758	0.10425
0.05758	0.11941	0.05811	0.13195	0.05758	0.15696	0.05776	0.14383	0.05758	0.15223	0.05776	0.14403	0.05758	0.1052	0.05776	0.10358
0.05776	0.12451	0.05829	0.13095	0.05776	0.15994	0.05794	0.1436	0.05776	0.15839	0.05794	0.14377	0.05776	0.11371	0.05794	0.10289
0.05794	0.12275	0.05847	0.12995	0.05794	0.15427	0.05811	0.14337	0.05794	0.15339	0.05811	0.1435	0.05794	0.10367	0.05811	0.10221
0.05811	0.12493	0.05865	0.12895	0.05811	0.1565	0.05829	0.14314	0.05811	0.1576	0.05829	0.14323	0.05811	0.10952	0.05829	0.10153
0.05829	0.11761	0.05883	0.12796	0.05829	0.15164	0.05847	0.14292	0.05829	0.14802	0.05847	0.14297	0.05829	0.1012	0.05847	0.10088
0.05847	0.12216	0.059	0.12697	0.05847	0.15387	0.05865	0.14269	0.05847	0.15985	0.05865	0.1427	0.05847	0.10522	0.05865	0.10024
0.05865	0.11877	0.05918	0.12599	0.05865	0.158	0.05883	0.14246	0.05865	0.15386	0.05883	0.14244	0.05865	0.10194	0.05883	0.09961
0.05883	0.11275	0.05936	0.12501	0.05883	0.15117	0.059	0.14223	0.05883	0.15198	0.059	0.14217	0.05883	0.09697	0.059	0.09898
0.059	0.11815	0.05954	0.12405	0.059	0.15074	0.05918	0.142	0.059	0.15594	0.05918	0.1419	0.059	0.10077	0.05918	0.09835
0.05918	0.1124	0.05971	0.12308	0.05918	0.15014	0.05936	0.14177	0.05918	0.15205	0.05936	0.14164	0.05918	0.09378	0.05936	0.0977
0.05936	0.10986	0.05989	0.12213	0.05936	0.14968	0.05954	0.14154	0.05936	0.14335	0.05954	0.14137	0.05936	0.09527	0.05954	0.09704
0.05954	0.1155	0.06007	0.12118	0.05954	0.15448	0.05971	0.14131	0.05954	0.15478	0.05971	0.14111	0.05954	0.0956	0.05971	0.09638
0.05971	0.11294	0.06025	0.12025	0.05971	0.15442	0.05989	0.14108	0.05971	0.14819	0.05989	0.14084	0.05971	0.09849	0.05989	0.09574
0.05989	0.10905	0.06043	0.11932	0.05989	0.14585	0.06007	0.14085	0.05989	0.14226	0.06007	0.14057	0.05989	0.0892	0.06007	0.09513
0.06007	0.11144	0.0606	0.1184	0.06007	0.15225	0.06025	0.14062	0.06007	0.15384	0.06025	0.14031	0.06007	0.09432	0.06025	0.09454
0.06025	0.11328	0.06078	0.1175	0.06025	0.15472	0.06043	0.14039	0.06025	0.14328	0.06043	0.14004	0.06025	0.09047	0.06043	0.09398
0.06043	0.11186	0.06096	0.1166	0.06043	0.15739	0.0606	0.14016	0.06043	0.1483	0.0606	0.13977	0.06043	0.09638	0.0606	0.09345
0.0606	0.11592	0.06114	0.11572	0.0606	0.15452	0.06078	0.13993	0.0606	0.14669	0.06078	0.13951	0.0606	0.10495	0.06078	0.09294
0.06078	0.10744	0.06131	0.11485	0.06078	0.15428	0.06096	0.1397	0.06078	0.14957	0.06096	0.13924	0.06078	0.0956	0.06096	0.09244
0.06096	0.11118	0.06149	0.11399	0.06096	0.15396	0.06114	0.13947	0.06096	0.14463	0.06114	0.13897	0.06096	0.09752	0.06114	0.09193
0.06114	0.11005	0.06167	0.11315	0.06114	0.15219	0.06131	0.13924	0.06114	0.15039	0.06131	0.13871	0.06114	0.10117	0.06131	0.09141
0.06131	0.10501	0.06185	0.11232	0.06131	0.14467	0.06149	0.13901	0.06131	0.14929	0.06149	0.13844	0.06131	0.08786	0.06149	0.0909
0.06149	0.11386	0.06203	0.1115	0.06149	0.15224	0.06167	0.13878	0.06149	0.14807	0.06167	0.13818	0.06149	0.09201	0.06167	0.09038
0.06167	0.11146	0.0622	0.11069	0.06167	0.15301	0.06185	0.13854	0.06167	0.14885	0.06185	0.13791	0.06167	0.09352	0.06185	0.08988
0.06185	0.10851	0.06238	0.10991	0.06185	0.15408	0.06203	0.13831	0.06185	0.14659	0.06203	0.13764	0.06185	0.08471	0.06203	0.08939
0.06203	0.11125	0.06256	0.10913	0.06203	0.15363	0.0622	0.13808	0.06203	0.14564	0.0622	0.13738	0.06203	0.09617	0.0622	0.08893
0.0622	0.11632	0.06274	0.10837	0.0622	0.14399	0.06238	0.13785	0.0622	0.1434	0.06238	0.13711	0.0622	0.08542	0.06238	0.08848
0.06238	0.10191	0.06291	0.10762	0.06238	0.14663	0.06256	0.13762	0.06238	0.14404	0.06256	0.13684	0.06238	0.08973	0.06256	0.08803
0.06256	0.10313	0.06309	0.10689	0.06256	0.14594	0.06274	0.13739	0.06256	0.14384	0.06274	0.13658	0.06256	0.08628	0.06274	0.08758
0.06274	0.10281	0.06327	0.10618	0.06274	0.14843	0.06291	0.13716	0.06274	0.14455	0.06291	0.13631	0.06274	0.08824	0.06291	0.08712
0.06291	0.10476	0.06345	0.10548	0.06291	0.14594	0.06309	0.13693	0.06291	0.14046	0.06309	0.13604	0.06291	0.08669	0.06309	0.08664
0.06309	0.10466	0.06363	0.10479	0.06309	0.15078	0.06327	0.1367	0.06309	0.14337	0.06327	0.13578	0.06309	0.08933	0.06327	0.08615
0.06327	0.10427	0.0638	0.10412	0.06327	0.14966	0.06345	0.13647	0.06327	0.14427	0.06345	0.13551	0.06327	0.08946	0.06345	0.08565
0.06345	0.09373	0.06398	0.10346	0.06345	0.13824	0.06363	0.13623	0.06345	0.14348	0.06363	0.13524	0.06345	0.08464	0.06363	0.08515
0.06363	0.09753	0.06416	0.10282	0.06363	0.14714	0.0638	0.136	0.06363	0.14257	0.0638	0.13498	0.06363	0.079	0.0638	0.08466
0.0638	0.098	0.06434	0.10219	0.0638	0.15084	0.06398	0.13577	0.0638	0.14883	0.06398	0.13471	0.0638	0.08365	0.06398	0.08418
0.06398	0.09653	0.06451	0.10158	0.06398	0.14582	0.06416	0.13554	0.06398	0.13588	0.06416	0.13444	0.06398	0.08143	0.06416	0.08371
0.06416	0.09367	0.06469	0.10098	0.06416	0.14693	0.06434	0.13531	0.06416	0.14283	0.06434	0.13418	0.06416	0.08851	0.06434	0.08325
0.06434	0.0968	0.06487	0.1004	0.06434	0.14197	0.06451	0.13508	0.06434	0.13807	0.06451	0.13391	0.06434	0.08348	0.06451	0.08278
0.06451	0.09753	0.06505	0.09983	0.06451	0.14402	0.06469	0.13485	0.06451	0.14164	0.06469	0.13365	0.06451	0.08789	0.06469	0.0823
0.06469	0.09751	0.06523	0.09927	0.06469	0.1383	0.06487	0.13461	0.06469	0.13928	0.06487	0.13338	0.06469	0.08131	0.06487	0.08182
0.06487	0.09611	0.0654	0.09873	0.06487	0.14496	0.06505	0.13438	0.06487	0.14741	0.06505	0.13311	0.06487	0.08468	0.06505	0.08132
0.06505	0.10384	0.06558	0.0982	0.06505	0.14604	0.06523	0.13415	0.06505	0.13926	0.06523	0.13285	0.06505	0.089	0.06523	0.08083
0.06523	0.09878	0.06576	0.09768	0.06523	0.13421	0.0654	0.13392	0.06523	0.13796	0.0654	0.13258	0.06523	0.07684	0.0654	0.08034
0.0654	0.09168	0.06594	0.09718	0.0654	0.14305	0.06558	0.13369	0.0654	0.13318	0.06558	0.13231	0.0654	0.07901	0.06558	0.07987
0.06558	0.09173	0.06611	0.09668	0.06558	0.14061	0.06576	0.13346	0.06558	0.13997	0.06576	0.13205	0.06558	0.08243	0.06576	0.07941
0.06576	0.09238	0.06629	0.0962	0.06576	0.14284	0.06594	0.13322	0.06576	0.13282	0.06594	0.13178	0.06576	0.08284	0.06594	0.07897
0.06594	0.09726	0.06647	0.09574	0.06594	0.13882	0.06611	0.13299	0.06594	0.13986	0.06611	0.13152	0.06594	0.07699	0.06611	0.07854
0.06611	0.09358	0.06665	0.09528	0.06611	0.14083	0.06629	0.13276	0.06611	0.13563	0.06629	0.13125	0.06611	0.07833	0.06629	0.07812
0.06629	0.09534	0.06683	0.09483	0.06629	0.13644	0.06647	0.13253	0.06629	0.13228	0.06647	0.13098	0.06629	0.07937	0.06647	0.07769
0.06647	0.09294	0.067	0.0944	0.06647	0.14208	0.06665	0.1323	0.06647	0.14167	0.06665	0.13072	0.06647	0.08262	0.06665	0.07726
0.06665	0.09665	0.06718	0.09397	0.06665	0.14733	0.06683	0.13207	0.06665	0.12947	0.06683	0.13045	0.06665	0.0803	0.06683	0.07683
0.06683	0.0899	0.06736	0.09355	0.06683	0.14074	0.067	0.13183	0.06683	0.13462	0.067	0.13019	0.06683	0.07841	0.067	0.07641
0.067	0.09588	0.06754	0.09315	0.067	0.13587	0.06718	0.1316	0.067	0.13078	0.06718	0.12992	0.067	0.07655	0.06718	0.076
0.06718	0.09688	0.06771	0.09275	0.06718	0.13555	0.06736	0.13137	0.06718	0.12928	0.06736	0.12965	0.06718	0.07498	0.06736	0.0756
0.06736	0.08782	0.06789	0.09236	0.06736	0.13491	0.06754	0.13114	0.06736	0.13706	0.06754	0.12939	0.06736	0.07672	0.06754	0.07522
0.06754	0.09092	0.06807	0.09198	0.06754	0.13886	0.06771	0.13091	0.06754	0.13686	0.06771	0.12912	0.06754	0.07658	0.06771	0.07486
0.06771	0.09661	0.06825	0.09161	0.06771	0.13758	0.06789	0.13068	0.06771	0.13378	0.06789	0.12886	0.06771	0.07807	0.06789	0.07451
0.06789	0.08771	0.06843	0.09125	0.06789	0.13798	0.06807	0.13044	0.06789	0.13084	0.06807	0.12859	0.06789	0.07605	0.06807	0.07416
0.06807	0.09618	0.0686	0.09089	0.06807	0.13777	0.06825	0.13021	0.06807	0.13072	0.06825	0.12833	0.06807	0.07455	0.06825	0.0738
0.06825	0.08628	0.06878	0.09054	0.06825	0.13345	0.06843	0.12998	0.06825	0.12771	0.06843	0.12806	0.06825	0.07247	0.06843	0.07344
0.06843	0.08948	0.06896	0.0902	0.06843	0.1348	0.0686	0.12975	0.06843	0.13008	0.0686	0.1278	0.06843	0.06969	0.0686	0.07308
0.0686	0.08564	0.06914	0.08987	0.0686	0.13619	0.06878	0.12952	0.0686	0.12781	0.06878	0.12753	0.0686	0.07252	0.06878	0.07273
0.06878	0.08251	0.06931	0.08954	0.06878	0.13893	0.06896	0.12929	0.06878	0.13218	0.06896	0.12727	0.06878	0.07272	0.06896	0.07238
0.06896	0.09055	0.06949	0.08922	0.06896	0.13156	0.06914	0.12906	0.06896	0.13014	0.06914	0.127	0.06896	0.0798	0.06914	0.07204
0.06914	0.08871	0.06967	0.0889	0.06914	0.13091	0.06931	0.12883	0.06914	0.13094	0.06931	0.12674	0.06914	0.06779	0.06931	0.07172
0.06931	0.08896	0.06985	0.08859	0.06931	0.13207	0.06949	0.12859	0.06931	0.13112	0.06949	0.12647	0.06931	0.07781	0.06949	0.07141
0.06949	0.09673	0.07003	0.08829	0.06949	0.13608	0.06967	0.12836	0.06949	0.13977	0.06967	0.12621	0.06949	0.0784	0.06967	0.0711
0.06967	0.09347	0.0702	0.08799	0.06967	0.13911	0.06985	0.12813	0.06967	0.12968	0.06985	0.12594	0.06967	0.07695	0.06985	0.07078
0.06985	0.08895	0.07038	0.0877	0.06985	0.13297	0.07003	0.1279	0.06985	0.1333	0.07003	0.12568	0.06985	0.07763	0.07003	0.07045
0.07003	0.08852	0.07056	0.08741	0.07003	0.13721	0.0702	0.12767	0.07003	0.1248	0.0702	0.12541	0.07003	0.06973	0.0702	0.07012
0.0702	0.09107	0.07074	0.08713	0.0702	0.13791	0.07038	0.12744	0.0702	0.12857	0.07038	0.12515	0.0702	0.07069	0.07038	0.06978
0.07038	0.08432	0.07091	0.08685	0.07038	0.13197	0.07056	0.12721	0.07038	0.12337	0.07056	0.12489	0.07038	0.06671	0.07056	0.06945
0.07056	0.09292	0.07109	0.08658	0.07056	0.12908	0.07074	0.12698	0.07056	0.12545	0.07074	0.12462	0.07056	0.06811	0.07074	0.06913
0.07074	0.09228	0.07127	0.08631	0.07074	0.14125	0.07091	0.12675	0.07074	0.13005	0.07091	0.12436	0.07074	0.07583	0.07091	0.06881
0.07091	0.08739	0.07145	0.08604	0.07091	0.12966	0.07109	0.12652	0.07091	0.12718	0.07109	0.12409	0.07091	0.07617	0.07109	0.06851
0.07109	0.0813	0.07163	0.08578	0.07109	0.1307	0.07127	0.12628	0.07109	0.12114	0.07127	0.12383	0.07109	0.06348	0.07127	0.0682
0.07127	0.08029	0.0718	0.08553	0.07127	0.13069	0.07145	0.12605	0.07127	0.12718	0.07145	0.12357	0.07127	0.07478	0.07145	0.06789
0.07145	0.0825	0.07198	0.08528	0.07145	0.13001	0.07163	0.12582	0.07145	0.12223	0.07163	0.1233	0.07145	0.06673	0.07163	0.06758
0.07163	0.08101	0.07216	0.08503	0.07163	0.12743	0.0718	0.12559	0.07163	0.12333	0.0718	0.12304	0.07163	0.06558	0.0718	0.06726
0.0718	0.08839	0.07234	0.08479	0.0718	0.12254	0.07198	0.12536	0.0718	0.12508	0.07198	0.12278	0.0718	0.07022	0.07198	0.06693
0.07198	0.08468	0.07251	0.08455	0.07198	0.13153	0.07216	0.12513	0.07198	0.12187	0.07216	0.12251	0.07198	0.06647	0.07216	0.06661
0.07216	0.08723	0.07269	0.08432	0.07216	0.1279	0.07234	0.1249	0.07216	0.12852	0.07234	0.12225	0.07216	0.07042	0.07234	0.06629
0.07234	0.08804	0.07287	0.08409	0.07234	0.12805	0.07251	0.12467	0.07234	0.12067	0.07251	0.12199	0.07234	0.06528	0.07251	0.06598
0.07251	0.08037	0.07305	0.08387	0.07251	0.12751	0.07269	0.12444	0.07251	0.12505	0.07269	0.12173	0.07251	0.06486	0.07269	0.06567
0.07269	0.08243	0.07323	0.08365	0.07269	0.13213	0.07287	0.12421	0.07269	0.12627	0.07287	0.12146	0.07269	0.06899	0.07287	0.06538
0.07287	0.07092	0.0734	0.08343	0.07287	0.12368	0.07305	0.12398	0.07287	0.11481	0.07305	0.1212	0.07287	0.06057	0.07305	0.06509
0.07305	0.08669	0.07358	0.08322	0.07305	0.1317	0.07323	0.12375	0.07305	0.12133	0.07323	0.12094	0.07305	0.06997	0.07323	0.06479
0.07323	0.07913	0.07376	0.08302	0.07323	0.13032	0.0734	0.12352	0.07323	0.12754	0.0734	0.12068	0.07323	0.06784	0.0734	0.06449
0.0734	0.08574	0.07394	0.08281	0.0734	0.12535	0.07358	0.12329	0.0734	0.12495	0.07358	0.12042	0.0734	0.06475	0.07358	0.06419
0.07358	0.07899	0.07411	0.08262	0.07358	0.12275	0.07376	0.12306	0.07358	0.11727	0.07376	0.12015	0.07358	0.06536	0.07376	0.06389
0.07376	0.08534	0.07429	0.08242	0.07376	0.12177	0.07394	0.12284	0.07376	0.11816	0.07394	0.11989	0.07376	0.06036	0.07394	0.06359
0.07394	0.07906	0.07447	0.08224	0.07394	0.1218	0.07411	0.12261	0.07394	0.11909	0.07411	0.11963	0.07394	0.06833	0.07411	0.0633
0.07411	0.07661	0.07465	0.08205	0.07411	0.12333	0.07429	0.12238	0.07411	0.11557	0.07429	0.11937	0.07411	0.06043	0.07429	0.06302
0.07429	0.0868	0.07483	0.08187	0.07429	0.12187	0.07447	0.12215	0.07429	0.12256	0.07447	0.11911	0.07429	0.06606	0.07447	0.06276
0.07447	0.08504	0.075	0.0817	0.07447	0.12728	0.07465	0.12192	0.07447	0.11978	0.07465	0.11885	0.07447	0.06603	0.07465	0.0625
0.07465	0.0814	0.07518	0.08153	0.07465	0.12616	0.07483	0.12169	0.07465	0.12143	0.07483	0.11859	0.07465	0.06532	0.07483	0.06224
0.07483	0.08742	0.07536	0.08136	0.07483	0.13095	0.075	0.12146	0.07483	0.12486	0.075	0.11833	0.07483	0.06486	0.075	0.06197
0.075	0.07503	0.07554	0.0812	0.075	0.11719	0.07518	0.12123	0.075	0.11264	0.07518	0.11807	0.075	0.0592	0.07518	0.06171
0.07518	0.08766	0.07571	0.08105	0.07518	0.12797	0.07536	0.12101	0.07518	0.12411	0.07536	0.11781	0.07518	0.07293	0.07536	0.06144
0.07536	0.07928	0.07589	0.08089	0.07536	0.12552	0.07554	0.12078	0.07536	0.11586	0.07554	0.11755	0.07536	0.06597	0.07554	0.06118
0.07554	0.09065	0.07607	0.08075	0.07554	0.12722	0.07571	0.12055	0.07554	0.12625	0.07571	0.11729	0.07554	0.07231	0.07571	0.06093
0.07571	0.08122	0.07625	0.0806	0.07571	0.12233	0.07589	0.12032	0.07571	0.11505	0.07589	0.11703	0.07571	0.0621	0.07589	0.06069
0.07589	0.08104	0.07642	0.08047	0.07589	0.12291	0.07607	0.1201	0.07589	0.11365	0.07607	0.11677	0.07589	0.06658	0.07607	0.06046
0.07607	0.08423	0.0766	0.08033	0.07607	0.11995	0.07625	0.11987	0.07607	0.11553	0.07625	0.11651	0.07607	0.0645	0.07625	0.06024
0.07625	0.07368	0.07678	0.0802	0.07625	0.11766	0.07642	0.11964	0.07625	0.11063	0.07642	0.11625	0.07625	0.06088	0.07642	0.06001
0.07642	0.08251	0.07696	0.08008	0.07642	0.11497	0.0766	0.11941	0.07642	0.11442	0.0766	0.11599	0.07642	0.06367	0.0766	0.05979
0.0766	0.07921	0.07714	0.07996	0.0766	0.11887	0.07678	0.11919	0.0766	0.11395	0.07678	0.11574	0.0766	0.05521	0.07678	0.05956
0.07678	0.08017	0.07731	0.07984	0.07678	0.12154	0.07696	0.11896	0.07678	0.11473	0.07696	0.11548	0.07678	0.06412	0.07696	0.05933
0.07696	0.08157	0.07749	0.07973	0.07696	0.1173	0.07714	0.11873	0.07696	0.12004	0.07714	0.11522	0.07696	0.06603	0.07714	0.0591
0.07714	0.07891	0.07767	0.07962	0.07714	0.12317	0.07731	0.11851	0.07714	0.11629	0.07731	0.11496	0.07714	0.06544	0.07731	0.05889
0.07731	0.07561	0.07785	0.07952	0.07731	0.1132	0.07749	0.11828	0.07731	0.11071	0.07749	0.11471	0.07731	0.05526	0.07749	0.05868
0.07749	0.08574	0.07802	0.07942	0.07749	0.12139	0.07767	0.11805	0.07749	0.11861	0.07767	0.11445	0.07749	0.06152	0.07767	0.05848
0.07767	0.07882	0.0782	0.07933	0.07767	0.12215	0.07785	0.11783	0.07767	0.11189	0.07785	0.11419	0.07767	0.06035	0.07785	0.05829
0.07785	0.0784	0.07838	0.07923	0.07785	0.11304	0.07802	0.1176	0.07785	0.10978	0.07802	0.11393	0.07785	0.06164	0.07802	0.05809
0.07802	0.07766	0.07856	0.07914	0.07802	0.11814	0.0782	0.11738	0.07802	0.11059	0.0782	0.11368	0.07802	0.06034	0.0782	0.0579
0.0782	0.08524	0.07874	0.07906	0.0782	0.11553	0.07838	0.11715	0.0782	0.10666	0.07838	0.11342	0.0782	0.06004	0.07838	0.0577
0.07838	0.07794	0.07891	0.07898	0.07838	0.12036	0.07856	0.11693	0.07838	0.11732	0.07856	0.11317	0.07838	0.06173	0.07856	0.05749
0.07856	0.07913	0.07909	0.0789	0.07856	0.11998	0.07874	0.1167	0.07856	0.11354	0.07874	0.11291	0.07856	0.05957	0.07874	0.05729
0.07874	0.07673	0.07927	0.07882	0.07874	0.11598	0.07891	0.11648	0.07874	0.10728	0.07891	0.11265	0.07874	0.0582	0.07891	0.0571
0.07891	0.0777	0.07945	0.07875	0.07891	0.11566	0.07909	0.11625	0.07891	0.10979	0.07909	0.1124	0.07891	0.05738	0.07909	0.05692
0.07909	0.07378	0.07962	0.07868	0.07909	0.11642	0.07927	0.11603	0.07909	0.11287	0.07927	0.11214	0.07909	0.05669	0.07927	0.05674
0.07927	0.08133	0.0798	0.07861	0.07927	0.10993	0.07945	0.1158	0.07927	0.11072	0.07945	0.11189	0.07927	0.06192	0.07945	0.05656
0.07945	0.07544	0.07998	0.07854	0.07945	0.1111	0.07962	0.11558	0.07945	0.10904	0.07962	0.11164	0.07945	0.05343	0.07962	0.05638
0.07962	0.07782	0.08016	0.07848	0.07962	0.11461	0.0798	0.11535	0.07962	0.11222	0.0798	0.11138	0.07962	0.06626	0.0798	0.05621
0.0798	0.07928	0.08034	0.07842	0.0798	0.1207	0.07998	0.11513	0.0798	0.11551	0.07998	0.11113	0.0798	0.06314	0.07998	0.05602
0.07998	0.07852	0.08051	0.07836	0.07998	0.11457	0.08016	0.11491	0.07998	0.10641	0.08016	0.11087	0.07998	0.05434	0.08016	0.05584
0.08016	0.0744	0.08069	0.0783	0.08016	0.10916	0.08034	0.11468	0.08016	0.11111	0.08034	0.11062	0.08016	0.05331	0.08034	0.05566
0.08034	0.07468	0.08087	0.07824	0.08034	0.11162	0.08051	0.11446	0.08034	0.10616	0.08051	0.11037	0.08034	0.05242	0.08051	0.05548
0.08051	0.07203	0.08105	0.07818	0.08051	0.10823	0.08069	0.11424	0.08051	0.11013	0.08069	0.11011	0.08051	0.05626	0.08069	0.0553
0.08069	0.07943	0.08122	0.07813	0.08069	0.11674	0.08087	0.11402	0.08069	0.11107	0.08087	0.10986	0.08069	0.05864	0.08087	0.05514
0.08087	0.08335	0.0814	0.07807	0.08087	0.11529	0.08105	0.11379	0.08087	0.11116	0.08105	0.10961	0.08087	0.05783	0.08105	0.05497
0.08105	0.07215	0.08158	0.07802	0.08105	0.11346	0.08122	0.11357	0.08105	0.10933	0.08122	0.10936	0.08105	0.05432	0.08122	0.05481
0.08122	0.07884	0.08176	0.07797	0.08122	0.11357	0.0814	0.11335	0.08122	0.10192	0.0814	0.10911	0.08122	0.06078	0.0814	0.05464
0.0814	0.07149	0.08194	0.07791	0.0814	0.11072	0.08158	0.11313	0.0814	0.10584	0.08158	0.10885	0.0814	0.04976	0.08158	0.05448
0.08158	0.07895	0.08211	0.07786	0.08158	0.10608	0.08176	0.11291	0.08158	0.1042	0.08176	0.1086	0.08158	0.05155	0.08176	0.0543
0.08176	0.06916	0.08229	0.0778	0.08176	0.1063	0.08194	0.11268	0.08176	0.10626	0.08194	0.10835	0.08176	0.05256	0.08194	0.05413
0.08194	0.07534	0.08247	0.07775	0.08194	0.1051	0.08211	0.11246	0.08194	0.10463	0.08211	0.1081	0.08194	0.05138	0.08211	0.05397
0.08211	0.07386	0.08265	0.0777	0.08211	0.11263	0.08229	0.11224	0.08211	0.10837	0.08229	0.10785	0.08211	0.05278	0.08229	0.05381
0.08229	0.07458	0.08282	0.07764	0.08229	0.11208	0.08247	0.11202	0.08229	0.10477	0.08247	0.1076	0.08229	0.04974	0.08247	0.05365
0.08247	0.07653	0.083	0.07758	0.08247	0.10806	0.08265	0.1118	0.08247	0.10687	0.08265	0.10735	0.08247	0.05298	0.08265	0.0535
0.08265	0.0761	0.08318	0.07753	0.08265	0.1062	0.08282	0.11158	0.08265	0.10447	0.08282	0.1071	0.08265	0.05003	0.08282	0.05335
0.08282	0.07643	0.08336	0.07747	0.08282	0.11429	0.083	0.11136	0.08282	0.11105	0.083	0.10685	0.08282	0.05719	0.083	0.0532
0.083	0.07167	0.08354	0.07741	0.083	0.10904	0.08318	0.11114	0.083	0.10287	0.08318	0.10661	0.083	0.05537	0.08318	0.05304
0.08318	0.06851	0.08371	0.07735	0.08318	0.1046	0.08336	0.11092	0.08318	0.09606	0.08336	0.10636	0.08318	0.05079	0.08336	0.05288
0.08336	0.06616	0.08389	0.07729	0.08336	0.10927	0.08354	0.11071	0.08336	0.10611	0.08354	0.10611	0.08336	0.05187	0.08354	0.05273
0.08354	0.07053	0.08407	0.07723	0.08354	0.11128	0.08371	0.11049	0.08354	0.1047	0.08371	0.10586	0.08354	0.0518	0.08371	0.05258
0.08371	0.06939	0.08425	0.07716	0.08371	0.10815	0.08389	0.11027	0.08371	0.09935	0.08389	0.10562	0.08371	0.05078	0.08389	0.05243
0.08389	0.07658	0.08442	0.0771	0.08389	0.1093	0.08407	0.11005	0.08389	0.10461	0.08407	0.10537	0.08389	0.0525	0.08407	0.0523
0.08407	0.07313	0.0846	0.07703	0.08407	0.11058	0.08425	0.10983	0.08407	0.102	0.08425	0.10512	0.08407	0.05689	0.08425	0.05216
0.08425	0.06556	0.08478	0.07696	0.08425	0.10948	0.08442	0.10961	0.08425	0.103	0.08442	0.10488	0.08425	0.05302	0.08442	0.05202
0.08442	0.07107	0.08496	0.07689	0.08442	0.10849	0.0846	0.1094	0.08442	0.09922	0.0846	0.10463	0.08442	0.04867	0.0846	0.05189
0.0846	0.07072	0.08514	0.07681	0.0846	0.10189	0.08478	0.10918	0.0846	0.09995	0.08478	0.10438	0.0846	0.04929	0.08478	0.05175
0.08478	0.06922	0.08531	0.07674	0.08478	0.10589	0.08496	0.10896	0.08478	0.104	0.08496	0.10414	0.08478	0.05374	0.08496	0.05161
0.08496	0.0669	0.08549	0.07666	0.08496	0.09676	0.08514	0.10875	0.08496	0.09762	0.08514	0.10389	0.08496	0.05123	0.08514	0.05147
0.08514	0.07134	0.08567	0.07658	0.08514	0.10644	0.08531	0.10853	0.08514	0.10326	0.08531	0.10365	0.08514	0.04943	0.08531	0.05134
0.08531	0.07169	0.08585	0.0765	0.08531	0.10847	0.08549	0.10831	0.08531	0.1066	0.08549	0.1034	0.08531	0.05522	0.08549	0.05121
0.08549	0.07659	0.08602	0.07642	0.08549	0.10653	0.08567	0.1081	0.08549	0.10183	0.08567	0.10316	0.08549	0.0525	0.08567	0.05109
0.08567	0.06919	0.0862	0.07633	0.08567	0.10148	0.08585	0.10788	0.08567	0.09882	0.08585	0.10292	0.08567	0.05389	0.08585	0.05097
0.08585	0.07396	0.08638	0.07624	0.08585	0.10449	0.08602	0.10767	0.08585	0.09703	0.08602	0.10267	0.08585	0.05251	0.08602	0.05085
0.08602	0.07509	0.08656	0.07616	0.08602	0.10684	0.0862	0.10745	0.08602	0.10036	0.0862	0.10243	0.08602	0.05327	0.0862	0.05073
0.0862	0.07641	0.08674	0.07607	0.0862	0.09879	0.08638	0.10724	0.0862	0.10368	0.08638	0.10219	0.0862	0.05085	0.08638	0.05061
0.08638	0.07388	0.08691	0.07597	0.08638	0.09691	0.08656	0.10702	0.08638	0.0977	0.08656	0.10195	0.08638	0.04854	0.08656	0.05049
0.08656	0.07356	0.08709	0.07588	0.08656	0.10002	0.08674	0.10681	0.08656	0.09933	0.08674	0.10171	0.08656	0.04677	0.08674	0.05037
0.08674	0.07346	0.08727	0.07578	0.08674	0.10482	0.08691	0.1066	0.08674	0.10435	0.08691	0.10146	0.08674	0.0537	0.08691	0.05026
0.08691	0.07264	0.08745	0.07569	0.08691	0.10435	0.08709	0.10638	0.08691	0.09765	0.08709	0.10122	0.08691	0.05209	0.08709	0.05015
0.08709	0.07045	0.08762	0.07559	0.08709	0.10254	0.08727	0.10617	0.08709	0.09972	0.08727	0.10098	0.08709	0.04858	0.08727	0.05005
0.08727	0.07268	0.0878	0.07549	0.08727	0.0981	0.08745	0.10596	0.08727	0.0985	0.08745	0.10074	0.08727	0.05259	0.08745	0.04995
0.08745	0.07397	0.08798	0.07538	0.08745	0.10948	0.08762	0.10575	0.08745	0.10063	0.08762	0.1005	0.08745	0.04966	0.08762	0.04984
0.08762	0.07191	0.08816	0.07528	0.08762	0.09958	0.0878	0.10553	0.08762	0.09861	0.0878	0.10026	0.08762	0.05209	0.0878	0.04974
0.0878	0.06857	0.08834	0.07518	0.0878	0.0995	0.08798	0.10532	0.0878	0.09515	0.08798	0.10002	0.0878	0.04773	0.08798	0.04964
0.08798	0.07065	0.08851	0.07507	0.08798	0.10204	0.08816	0.10511	0.08798	0.09856	0.08816	0.09979	0.08798	0.05125	0.08816	0.04953
0.08816	0.07225	0.08869	0.07497	0.08816	0.10068	0.08834	0.1049	0.08816	0.09467	0.08834	0.09955	0.08816	0.05055	0.08834	0.04943
0.08834	0.06874	0.08887	0.07486	0.08834	0.09921	0.08851	0.10469	0.08834	0.09776	0.08851	0.09931	0.08834	0.04943	0.08851	0.04934
0.08851	0.06714	0.08905	0.07475	0.08851	0.09945	0.08869	0.10448	0.08851	0.09252	0.08869	0.09907	0.08851	0.04669	0.08869	0.04924
0.08869	0.06979	0.08922	0.07464	0.08869	0.09906	0.08887	0.10427	0.08869	0.08765	0.08887	0.09884	0.08869	0.0495	0.08887	0.04916
0.08887	0.07369	0.0894	0.07453	0.08887	0.09859	0.08905	0.10406	0.08887	0.0975	0.08905	0.0986	0.08887	0.05098	0.08905	0.04907
0.08905	0.07062	0.08958	0.07442	0.08905	0.10202	0.08922	0.10385	0.08905	0.09828	0.08922	0.09836	0.08905	0.05302	0.08922	0.04898
0.08922	0.07267	0.08976	0.07431	0.08922	0.10158	0.0894	0.10364	0.08922	0.09564	0.0894	0.09813	0.08922	0.05508	0.0894	0.0489
0.0894	0.07552	0.08994	0.0742	0.0894	0.1087	0.08958	0.10343	0.0894	0.10109	0.08958	0.09789	0.0894	0.05286	0.08958	0.04881
0.08958	0.06748	0.09011	0.07408	0.08958	0.10011	0.08976	0.10322	0.08958	0.09086	0.08976	0.09766	0.08958	0.05129	0.08976	0.04872
0.08976	0.06847	0.09029	0.07397	0.08976	0.10074	0.08994	0.10301	0.08976	0.09405	0.08994	0.09742	0.08976	0.05056	0.08994	0.04863
0.08994	0.06659	0.09047	0.07386	0.08994	0.10312	0.09011	0.10281	0.08994	0.09333	0.09011	0.09719	0.08994	0.04436	0.09011	0.04855
0.09011	0.06875	0.09065	0.07375	0.09011	0.10055	0.09029	0.1026	0.09011	0.09047	0.09029	0.09695	0.09011	0.0501	0.09029	0.04847
0.09029	0.06049	0.09082	0.07364	0.09029	0.09142	0.09047	0.10239	0.09029	0.08736	0.09047	0.09672	0.09029	0.04432	0.09047	0.0484
0.09047	0.06798	0.091	0.07352	0.09047	0.10243	0.09065	0.10218	0.09047	0.09559	0.09065	0.09649	0.09047	0.04912	0.09065	0.04833
0.09065	0.0665	0.09118	0.07341	0.09065	0.09211	0.09082	0.10198	0.09065	0.0915	0.09082	0.09625	0.09065	0.04261	0.09082	0.04825
0.09082	0.06547	0.09136	0.0733	0.09082	0.09382	0.091	0.10177	0.09082	0.09671	0.091	0.09602	0.09082	0.04749	0.091	0.04817
0.091	0.07306	0.09154	0.07319	0.091	0.09839	0.09118	0.10157	0.091	0.09827	0.09118	0.09579	0.091	0.05426	0.09118	0.0481
0.09118	0.0597	0.09171	0.07308	0.09118	0.09427	0.09136	0.10136	0.09118	0.09045	0.09136	0.09556	0.09118	0.04236	0.09136	0.04802
0.09136	0.06844	0.09189	0.07297	0.09136	0.10226	0.09154	0.10116	0.09136	0.09555	0.09154	0.09533	0.09136	0.04565	0.09154	0.04795
0.09154	0.06969	0.09207	0.07286	0.09154	0.09496	0.09171	0.10095	0.09154	0.09035	0.09171	0.0951	0.09154	0.04622	0.09171	0.04788
0.09171	0.06905	0.09225	0.07275	0.09171	0.09986	0.09189	0.10075	0.09171	0.09344	0.09189	0.09487	0.09171	0.05036	0.09189	0.04781
0.09189	0.07216	0.09242	0.07264	0.09189	0.09104	0.09207	0.10054	0.09189	0.08942	0.09207	0.09464	0.09189	0.04552	0.09207	0.04775
0.09207	0.0637	0.0926	0.07253	0.09207	0.10052	0.09225	0.10034	0.09207	0.09518	0.09225	0.09441	0.09207	0.04925	0.09225	0.04769
0.09225	0.07394	0.09278	0.07243	0.09225	0.10166	0.09242	0.10014	0.09225	0.09036	0.09242	0.09418	0.09225	0.05032	0.09242	0.04762
0.09242	0.07351	0.09296	0.07232	0.09242	0.09046	0.0926	0.09993	0.09242	0.09163	0.0926	0.09395	0.09242	0.0482	0.0926	0.04755
0.0926	0.07276	0.09314	0.07221	0.0926	0.10488	0.09278	0.09973	0.0926	0.09587	0.09278	0.09373	0.0926	0.0466	0.09278	0.04749
0.09278	0.06708	0.09331	0.07211	0.09278	0.0891	0.09296	0.09953	0.09278	0.08664	0.09296	0.0935	0.09278	0.0434	0.09296	0.04742
0.09296	0.06636	0.09349	0.07201	0.09296	0.10036	0.09314	0.09933	0.09296	0.09411	0.09314	0.09327	0.09296	0.04884	0.09314	0.04736
0.09314	0.06976	0.09367	0.0719	0.09314	0.09458	0.09331	0.09913	0.09314	0.09047	0.09331	0.09305	0.09314	0.05194	0.09331	0.0473
0.09331	0.06398	0.09385	0.0718	0.09331	0.09198	0.09349	0.09893	0.09331	0.08806	0.09349	0.09282	0.09331	0.04832	0.09349	0.04725
0.09349	0.06699	0.09402	0.0717	0.09349	0.094	0.09367	0.09873	0.09349	0.08852	0.09367	0.09259	0.09349	0.0428	0.09367	0.04719
0.09367	0.06824	0.0942	0.0716	0.09367	0.09265	0.09385	0.09852	0.09367	0.08488	0.09385	0.09237	0.09367	0.04881	0.09385	0.04714
0.09385	0.06247	0.09438	0.0715	0.09385	0.09397	0.09402	0.09833	0.09385	0.0888	0.09402	0.09215	0.09385	0.05001	0.09402	0.04708
0.09402	0.07286	0.09456	0.0714	0.09402	0.08923	0.0942	0.09813	0.09402	0.08879	0.0942	0.09192	0.09402	0.04435	0.0942	0.04702
0.0942	0.06673	0.09473	0.0713	0.0942	0.09077	0.09438	0.09793	0.0942	0.08509	0.09438	0.0917	0.0942	0.04865	0.09438	0.04696
0.09438	0.06485	0.09491	0.07121	0.09438	0.09709	0.09456	0.09773	0.09438	0.09052	0.09456	0.09147	0.09438	0.04946	0.09456	0.04691
0.09456	0.0681	0.09509	0.07111	0.09456	0.09528	0.09473	0.09753	0.09456	0.08646	0.09473	0.09125	0.09456	0.0445	0.09473	0.04685
0.09473	0.06743	0.09527	0.07102	0.09473	0.08753	0.09491	0.09733	0.09473	0.08228	0.09491	0.09103	0.09473	0.04378	0.09491	0.04681
0.09491	0.0711	0.09545	0.07092	0.09491	0.09518	0.09509	0.09713	0.09491	0.09231	0.09509	0.09081	0.09491	0.05309	0.09509	0.04676
0.09509	0.06736	0.09562	0.07083	0.09509	0.09039	0.09527	0.09694	0.09509	0.08891	0.09527	0.09059	0.09509	0.05043	0.09527	0.04671
0.09527	0.06664	0.0958	0.07073	0.09527	0.09954	0.09545	0.09674	0.09527	0.08764	0.09545	0.09037	0.09527	0.04853	0.09545	0.04666
0.09545	0.06509	0.09598	0.07064	0.09545	0.09419	0.09562	0.09655	0.09545	0.08815	0.09562	0.09015	0.09545	0.04974	0.09562	0.04661
0.09562	0.06947	0.09616	0.07055	0.09562	0.09661	0.0958	0.09635	0.09562	0.08981	0.0958	0.08993	0.09562	0.04635	0.0958	0.04656
0.0958	0.06569	0.09633	0.07046	0.0958	0.0983	0.09598	0.09615	0.0958	0.08567	0.09598	0.08971	0.0958	0.04375	0.09598	0.04651
0.09598	0.0724	0.09651	0.07037	0.09598	0.09685	0.09616	0.09596	0.09598	0.08573	0.09616	0.08949	0.09598	0.04818	0.09616	0.04647
0.09616	0.07128	0.09669	0.07028	0.09616	0.09161	0.09633	0.09576	0.09616	0.08724	0.09633	0.08927	0.09616	0.05135	0.09633	0.04643
0.09633	0.06307	0.09687	0.07019	0.09633	0.08171	0.09651	0.09557	0.09633	0.07915	0.09651	0.08905	0.09633	0.04647	0.09651	0.04639
0.09651	0.06597	0.09705	0.07011	0.09651	0.08776	0.09669	0.09538	0.09651	0.08857	0.09669	0.08884	0.09651	0.04268	0.09669	0.04635
0.09669	0.06443	0.09722	0.07002	0.09669	0.08852	0.09687	0.09518	0.09669	0.08314	0.09687	0.08862	0.09669	0.04718	0.09687	0.04631
0.09687	0.06561	0.0974	0.06993	0.09687	0.09494	0.09705	0.09499	0.09687	0.08351	0.09705	0.0884	0.09687	0.05102	0.09705	0.04627
0.09705	0.06731	0.09758	0.06985	0.09705	0.09236	0.09722	0.0948	0.09705	0.08008	0.09722	0.08819	0.09705	0.04974	0.09722	0.04622
0.09722	0.07389	0.09776	0.06976	0.09722	0.10007	0.0974	0.09461	0.09722	0.09264	0.0974	0.08797	0.09722	0.05235	0.0974	0.04618
0.0974	0.06367	0.09793	0.06968	0.0974	0.08622	0.09758	0.09441	0.0974	0.08599	0.09758	0.08776	0.0974	0.04676	0.09758	0.04614
0.09758	0.07111	0.09811	0.06959	0.09758	0.09402	0.09776	0.09422	0.09758	0.08418	0.09776	0.08754	0.09758	0.04415	0.09776	0.0461
0.09776	0.06674	0.09829	0.06951	0.09776	0.08626	0.09793	0.09403	0.09776	0.08772	0.09793	0.08733	0.09776	0.04476	0.09793	0.04607
0.09793	0.06354	0.09847	0.06942	0.09793	0.09312	0.09811	0.09384	0.09793	0.08518	0.09811	0.08711	0.09793	0.04664	0.09811	0.04604
0.09811	0.06728	0.09865	0.06934	0.09811	0.09036	0.09829	0.09365	0.09811	0.08617	0.09829	0.0869	0.09811	0.04187	0.09829	0.04601
0.09829	0.06874	0.09882	0.06926	0.09829	0.09178	0.09847	0.09346	0.09829	0.08934	0.09847	0.08669	0.09829	0.04653	0.09847	0.04597
0.09847	0.06436	0.099	0.06918	0.09847	0.08741	0.09865	0.09327	0.09847	0.08435	0.09865	0.08648	0.09847	0.04783	0.09865	0.04594
0.09865	0.06492	0.09918	0.06909	0.09865	0.08581	0.09882	0.09308	0.09865	0.08475	0.09882	0.08627	0.09865	0.04457	0.09882	0.0459
0.09882	0.06245	0.09936	0.06901	0.09882	0.08583	0.099	0.0929	0.09882	0.08419	0.099	0.08606	0.09882	0.04301	0.099	0.04587
0.099	0.06304	0.09953	0.06893	0.099	0.08846	0.09918	0.09271	0.099	0.08625	0.09918	0.08585	0.099	0.0435	0.09918	0.04584
0.09918	0.06082	0.09971	0.06885	0.09918	0.08867	0.09936	0.09252	0.09918	0.08905	0.09936	0.08564	0.09918	0.04776	0.09936	0.04581
0.09936	0.07015	0.09989	0.06877	0.09936	0.08785	0.09953	0.09233	0.09936	0.08294	0.09953	0.08543	0.09936	0.04467	0.09953	0.04579
0.09953	0.05925	0.10007	0.06869	0.09953	0.08433	0.09971	0.09215	0.09953	0.08034	0.09971	0.08522	0.09953	0.04717	0.09971	0.04576
0.09971	0.06316	0.10025	0.06861	0.09971	0.08437	0.09989	0.09196	0.09971	0.08244	0.09989	0.08501	0.09971	0.04143	0.09989	0.04573
0.09989	0.06477	0.10042	0.06854	0.09989	0.09592	0.10007	0.09178	0.09989	0.08287	0.10007	0.0848	0.09989	0.04488	0.10007	0.04571
0.10007	0.06237	0.1006	0.06846	0.10007	0.08524	0.10025	0.09159	0.10007	0.07628	0.10025	0.0846	0.10007	0.04251	0.10025	0.04568
0.10025	0.06329	0.10078	0.06838	0.10025	0.09042	0.10042	0.09141	0.10025	0.07941	0.10042	0.08439	0.10025	0.04466	0.10042	0.04565
0.10042	0.06701	0.10096	0.0683	0.10042	0.08744	0.1006	0.09122	0.10042	0.08103	0.1006	0.08418	0.10042	0.04613	0.1006	0.04562
0.1006	0.06475	0.10113	0.06823	0.1006	0.08555	0.10078	0.09104	0.1006	0.08427	0.10078	0.08398	0.1006	0.04334	0.10078	0.0456
0.10078	0.06476	0.10131	0.06815	0.10078	0.08652	0.10096	0.09085	0.10078	0.07982	0.10096	0.08377	0.10078	0.0434	0.10096	0.04558
0.10096	0.06099	0.10149	0.06808	0.10096	0.08929	0.10113	0.09067	0.10096	0.08377	0.10113	0.08357	0.10096	0.04826	0.10113	0.04556
0.10113	0.06415	0.10167	0.068	0.10113	0.08758	0.10131	0.09049	0.10113	0.08325	0.10131	0.08336	0.10113	0.04253	0.10131	0.04554
0.10131	0.06295	0.10185	0.06793	0.10131	0.09265	0.10149	0.09031	0.10131	0.07992	0.10149	0.08316	0.10131	0.04197	0.10149	0.04552
0.10149	0.06125	0.10202	0.06785	0.10149	0.07945	0.10167	0.09012	0.10149	0.07684	0.10167	0.08296	0.10149	0.03386	0.10167	0.0455
0.10167	0.06769	0.1022	0.06778	0.10167	0.08846	0.10185	0.08994	0.10167	0.08325	0.10185	0.08276	0.10167	0.04648	0.10185	0.04548
0.10185	0.0642	0.10238	0.06771	0.10185	0.08014	0.10202	0.08976	0.10185	0.0775	0.10202	0.08255	0.10185	0.04463	0.10202	0.04546
0.10202	0.06408	0.10256	0.06764	0.10202	0.08933	0.1022	0.08958	0.10202	0.08009	0.1022	0.08235	0.10202	0.04532	0.1022	0.04544
0.1022	0.06108	0.10273	0.06757	0.1022	0.08775	0.10238	0.0894	0.1022	0.07358	0.10238	0.08215	0.1022	0.04492	0.10238	0.04542
0.10238	0.06097	0.10291	0.0675	0.10238	0.08348	0.10256	0.08922	0.10238	0.07635	0.10256	0.08195	0.10238	0.04311	0.10256	0.04541
0.10256	0.06519	0.10309	0.06743	0.10256	0.08402	0.10273	0.08904	0.10256	0.084	0.10273	0.08175	0.10256	0.04559	0.10273	0.0454
0.10273	0.06359	0.10327	0.06736	0.10273	0.07919	0.10291	0.08887	0.10273	0.07318	0.10291	0.08155	0.10273	0.04553	0.10291	0.04538
0.10291	0.06136	0.10345	0.0673	0.10291	0.07987	0.10309	0.08869	0.10291	0.08082	0.10309	0.08135	0.10291	0.04587	0.10309	0.04536
0.10309	0.06003	0.10362	0.06723	0.10309	0.08238	0.10327	0.08851	0.10309	0.07852	0.10327	0.08116	0.10309	0.04156	0.10327	0.04534
0.10327	0.06457	0.1038	0.06717	0.10327	0.08076	0.10345	0.08833	0.10327	0.07706	0.10345	0.08096	0.10327	0.04395	0.10345	0.04533
0.10345	0.06484	0.10398	0.0671	0.10345	0.08707	0.10362	0.08816	0.10345	0.07333	0.10362	0.08076	0.10345	0.04517	0.10362	0.04531
0.10362	0.06521	0.10416	0.06704	0.10362	0.08662	0.1038	0.08798	0.10362	0.08415	0.1038	0.08057	0.10362	0.04485	0.1038	0.0453
0.1038	0.06452	0.10433	0.06698	0.1038	0.08738	0.10398	0.08781	0.1038	0.0809	0.10398	0.08037	0.1038	0.05138	0.10398	0.04529
0.10398	0.06413	0.10451	0.06692	0.10398	0.08249	0.10416	0.08763	0.10398	0.07473	0.10416	0.08017	0.10398	0.04225	0.10416	0.04528
0.10416	0.06461	0.10469	0.06686	0.10416	0.08082	0.10433	0.08746	0.10416	0.07216	0.10433	0.07998	0.10416	0.04459	0.10433	0.04527
0.10433	0.06344	0.10487	0.0668	0.10433	0.08084	0.10451	0.08728	0.10433	0.07684	0.10451	0.07979	0.10433	0.03972	0.10451	0.04527
0.10451	0.06391	0.10505	0.06675	0.10451	0.08449	0.10469	0.08711	0.10451	0.07071	0.10469	0.07959	0.10451	0.04054	0.10469	0.04526
0.10469	0.06432	0.10522	0.06669	0.10469	0.0806	0.10487	0.08693	0.10469	0.07373	0.10487	0.0794	0.10469	0.03718	0.10487	0.04524
0.10487	0.06898	0.1054	0.06664	0.10487	0.08542	0.10505	0.08676	0.10487	0.07767	0.10505	0.07921	0.10487	0.0443	0.10505	0.04523
0.10505	0.06453	0.10558	0.06658	0.10505	0.08349	0.10522	0.08659	0.10505	0.0751	0.10522	0.07901	0.10505	0.04481	0.10522	0.04522
0.10522	0.06442	0.10576	0.06653	0.10522	0.08923	0.1054	0.08642	0.10522	0.07982	0.1054	0.07882	0.10522	0.04582	0.1054	0.04521
0.1054	0.0564	0.10593	0.06648	0.1054	0.07821	0.10558	0.08625	0.1054	0.07033	0.10558	0.07863	0.1054	0.03848	0.10558	0.04521
0.10558	0.05668	0.10611	0.06644	0.10558	0.07979	0.10576	0.08608	0.10558	0.07282	0.10576	0.07844	0.10558	0.04803	0.10576	0.0452
0.10576	0.06089	0.10629	0.06639	0.10576	0.08186	0.10593	0.08591	0.10576	0.07129	0.10593	0.07825	0.10576	0.04264	0.10593	0.04519
0.10593	0.06115	0.10647	0.06634	0.10593	0.08527	0.10611	0.08574	0.10593	0.07606	0.10611	0.07806	0.10593	0.04238	0.10611	0.04519
0.10611	0.06083	0.10665	0.0663	0.10611	0.08439	0.10629	0.08557	0.10611	0.07296	0.10629	0.07788	0.10611	0.043	0.10629	0.04518
0.10629	0.06273	0.10682	0.06625	0.10629	0.07563	0.10647	0.0854	0.10629	0.07439	0.10647	0.07769	0.10629	0.04086	0.10647	0.04517
0.10647	0.0657	0.107	0.06621	0.10647	0.08627	0.10665	0.08523	0.10647	0.07609	0.10665	0.0775	0.10647	0.05008	0.10665	0.04517
0.10665	0.06033	0.10718	0.06617	0.10665	0.08011	0.10682	0.08506	0.10665	0.07292	0.10682	0.07731	0.10665	0.04276	0.10682	0.04516
0.10682	0.06506	0.10736	0.06613	0.10682	0.08297	0.107	0.08489	0.10682	0.07294	0.107	0.07713	0.10682	0.04684	0.107	0.04516
0.107	0.06453	0.10753	0.0661	0.107	0.08714	0.10718	0.08473	0.107	0.07759	0.10718	0.07694	0.107	0.04134	0.10718	0.04516
0.10718	0.06098	0.10771	0.06606	0.10718	0.0778	0.10736	0.08456	0.10718	0.06975	0.10736	0.07676	0.10718	0.04597	0.10736	0.04516
0.10736	0.06436	0.10789	0.06603	0.10736	0.07821	0.10753	0.08439	0.10736	0.07477	0.10753	0.07657	0.10736	0.04011	0.10753	0.04516
0.10753	0.06025	0.10807	0.06599	0.10753	0.08299	0.10771	0.08423	0.10753	0.07671	0.10771	0.07639	0.10753	0.04224	0.10771	0.04515
0.10771	0.06156	0.10825	0.06596	0.10771	0.0766	0.10789	0.08406	0.10771	0.07611	0.10789	0.0762	0.10771	0.03996	0.10789	0.04514
0.10789	0.06678	0.10842	0.06593	0.10789	0.08545	0.10807	0.0839	0.10789	0.07884	0.10807	0.07602	0.10789	0.04775	0.10807	0.04514
0.10807	0.06162	0.1086	0.0659	0.10807	0.08891	0.10825	0.08374	0.10807	0.07862	0.10825	0.07584	0.10807	0.04667	0.10825	0.04514
0.10825	0.05799	0.10878	0.06587	0.10825	0.07514	0.10842	0.08357	0.10825	0.07371	0.10842	0.07566	0.10825	0.03782	0.10842	0.04514
0.10842	0.0654	0.10896	0.06584	0.10842	0.08225	0.1086	0.08341	0.10842	0.06949	0.1086	0.07548	0.10842	0.04417	0.1086	0.04514
0.1086	0.05792	0.10913	0.06582	0.1086	0.08381	0.10878	0.08325	0.1086	0.0698	0.10878	0.0753	0.1086	0.04167	0.10878	0.04514
0.10878	0.06261	0.10931	0.06579	0.10878	0.08126	0.10896	0.08308	0.10878	0.07349	0.10896	0.07512	0.10878	0.04191	0.10896	0.04514
0.10896	0.06499	0.10949	0.06577	0.10896	0.08075	0.10913	0.08292	0.10896	0.07047	0.10913	0.07494	0.10896	0.03949	0.10913	0.04514
0.10913	0.05732	0.10967	0.06574	0.10913	0.08081	0.10931	0.08276	0.10913	0.07223	0.10931	0.07476	0.10913	0.04083	0.10931	0.04514
0.10931	0.0576	0.10985	0.06572	0.10931	0.07474	0.10949	0.0826	0.10931	0.07397	0.10949	0.07458	0.10931	0.04457	0.10949	0.04514
0.10949	0.06674	0.11002	0.0657	0.10949	0.08272	0.10967	0.08244	0.10949	0.07819	0.10967	0.0744	0.10949	0.04522	0.10967	0.04514
0.10967	0.06487	0.1102	0.06568	0.10967	0.08722	0.10985	0.08228	0.10967	0.07487	0.10985	0.07423	0.10967	0.04656	0.10985	0.04514
0.10985	0.06367	0.11038	0.06566	0.10985	0.07954	0.11002	0.08212	0.10985	0.07561	0.11002	0.07405	0.10985	0.04621	0.11002	0.04514
0.11002	0.06875	0.11056	0.06564	0.11002	0.08344	0.1102	0.08196	0.11002	0.07359	0.1102	0.07387	0.11002	0.04758	0.1102	0.04515
0.1102	0.06484	0.11073	0.06562	0.1102	0.08029	0.11038	0.08181	0.1102	0.07109	0.11038	0.0737	0.1102	0.04384	0.11038	0.04515
0.11038	0.0665	0.11091	0.0656	0.11038	0.07716	0.11056	0.08165	0.11038	0.06976	0.11056	0.07352	0.11038	0.04203	0.11056	0.04515
0.11056	0.06195	0.11109	0.06559	0.11056	0.08206	0.11073	0.08149	0.11056	0.07423	0.11073	0.07335	0.11056	0.04346	0.11073	0.04515
0.11073	0.06535	0.11127	0.06557	0.11073	0.0762	0.11091	0.08133	0.11073	0.06764	0.11091	0.07318	0.11073	0.04343	0.11091	0.04515
0.11091	0.06165	0.11145	0.06556	0.11091	0.07665	0.11109	0.08118	0.11091	0.07491	0.11109	0.073	0.11091	0.04131	0.11109	0.04516
0.11109	0.06189	0.11162	0.06554	0.11109	0.08022	0.11127	0.08102	0.11109	0.07135	0.11127	0.07283	0.11109	0.04341	0.11127	0.04516
0.11127	0.06431	0.1118	0.06553	0.11127	0.07517	0.11145	0.08087	0.11127	0.0741	0.11145	0.07266	0.11127	0.04309	0.11145	0.04517
0.11145	0.06043	0.11198	0.06551	0.11145	0.07908	0.11162	0.08071	0.11145	0.07434	0.11162	0.07249	0.11145	0.0406	0.11162	0.04517
0.11162	0.06327	0.11216	0.0655	0.11162	0.07472	0.1118	0.08056	0.11162	0.06954	0.1118	0.07232	0.11162	0.0405	0.1118	0.04518
0.1118	0.05897	0.11233	0.06548	0.1118	0.07964	0.11198	0.08041	0.1118	0.07153	0.11198	0.07215	0.1118	0.04413	0.11198	0.04518
0.11198	0.06031	0.11251	0.06547	0.11198	0.08162	0.11216	0.08025	0.11198	0.06994	0.11216	0.07198	0.11198	0.04447	0.11216	0.04518
0.11216	0.06004	0.11269	0.06546	0.11216	0.08046	0.11233	0.0801	0.11216	0.06554	0.11233	0.07181	0.11216	0.04266	0.11233	0.04519
0.11233	0.05916	0.11287	0.06544	0.11233	0.07775	0.11251	0.07995	0.11233	0.06909	0.11251	0.07164	0.11233	0.03934	0.11251	0.04519
0.11251	0.06649	0.11304	0.06543	0.11251	0.07817	0.11269	0.0798	0.11251	0.07271	0.11269	0.07147	0.11251	0.04573	0.11269	0.0452
0.11269	0.06203	0.11322	0.06542	0.11269	0.07255	0.11287	0.07965	0.11269	0.06583	0.11287	0.07131	0.11269	0.03886	0.11287	0.0452
0.11287	0.05465	0.1134	0.06541	0.11287	0.073	0.11304	0.0795	0.11287	0.07117	0.11304	0.07114	0.11287	0.0389	0.11304	0.04521
0.11304	0.06609	0.11358	0.06539	0.11304	0.07815	0.11322	0.07935	0.11304	0.07367	0.11322	0.07097	0.11304	0.04538	0.11322	0.04522
0.11322	0.06134	0.11376	0.06538	0.11322	0.08726	0.1134	0.0792	0.11322	0.07573	0.1134	0.07081	0.11322	0.0489	0.1134	0.04523
0.1134	0.06068	0.11393	0.06537	0.1134	0.07543	0.11358	0.07905	0.1134	0.0683	0.11358	0.07065	0.1134	0.04074	0.11358	0.04523
0.11358	0.06487	0.11411	0.06536	0.11358	0.07772	0.11376	0.0789	0.11358	0.07486	0.11376	0.07048	0.11358	0.0446	0.11376	0.04524
0.11376	0.0663	0.11429	0.06534	0.11376	0.08151	0.11393	0.07875	0.11376	0.0713	0.11393	0.07032	0.11376	0.04459	0.11393	0.04524
0.11393	0.06859	0.11447	0.06533	0.11393	0.07938	0.11411	0.0786	0.11393	0.06885	0.11411	0.07015	0.11393	0.04495	0.11411	0.04524
0.11411	0.05923	0.11464	0.06532	0.11411	0.0766	0.11429	0.07846	0.11411	0.06889	0.11429	0.06999	0.11411	0.04369	0.11429	0.04525
0.11429	0.06322	0.11482	0.0653	0.11429	0.07893	0.11447	0.07831	0.11429	0.06933	0.11447	0.06983	0.11429	0.0432	0.11447	0.04526
0.11447	0.05849	0.115	0.06529	0.11447	0.07432	0.11464	0.07816	0.11447	0.06497	0.11464	0.06967	0.11447	0.04086	0.11464	0.04527
0.11464	0.06024	0.11518	0.06528	0.11464	0.07583	0.11482	0.07802	0.11464	0.0701	0.11482	0.06951	0.11464	0.04173	0.11482	0.04528
0.11482	0.05648	0.11536	0.06526	0.11482	0.07204	0.115	0.07787	0.11482	0.06591	0.115	0.06935	0.11482	0.04018	0.115	0.04529
0.115	0.06792	0.11553	0.06525	0.115	0.07634	0.11518	0.07773	0.115	0.06719	0.11518	0.06919	0.115	0.04505	0.11518	0.04529
0.11518	0.06478	0.11571	0.06523	0.11518	0.0805	0.11536	0.07759	0.11518	0.07098	0.11536	0.06903	0.11518	0.0445	0.11536	0.0453
0.11536	0.06147	0.11589	0.06522	0.11536	0.0785	0.11553	0.07744	0.11536	0.06787	0.11553	0.06887	0.11536	0.0442	0.11553	0.04531
0.11553	0.0655	0.11607	0.0652	0.11553	0.07916	0.11571	0.0773	0.11553	0.0752	0.11571	0.06872	0.11553	0.05033	0.11571	0.04531
0.11571	0.06305	0.11624	0.06519	0.11571	0.08123	0.11589	0.07716	0.11571	0.07665	0.11589	0.06856	0.11571	0.04227	0.11589	0.04532
0.11589	0.05819	0.11642	0.06517	0.11589	0.07074	0.11607	0.07702	0.11589	0.06563	0.11607	0.0684	0.11589	0.04031	0.11607	0.04533
0.11607	0.06664	0.1166	0.06516	0.11607	0.07467	0.11624	0.07688	0.11607	0.06671	0.11624	0.06825	0.11607	0.04277	0.11624	0.04534
0.11624	0.06658	0.11678	0.06514	0.11624	0.07832	0.11642	0.07673	0.11624	0.06824	0.11642	0.06809	0.11624	0.04785	0.11642	0.04535
0.11642	0.06286	0.11696	0.06513	0.11642	0.07205	0.1166	0.07659	0.11642	0.06826	0.1166	0.06794	0.11642	0.04457	0.1166	0.04536
0.1166	0.06403	0.11713	0.06511	0.1166	0.07926	0.11678	0.07645	0.1166	0.07105	0.11678	0.06778	0.1166	0.04524	0.11678	0.04537
0.11678	0.0601	0.11731	0.06509	0.11678	0.07391	0.11696	0.07632	0.11678	0.06473	0.11696	0.06763	0.11678	0.03762	0.11696	0.04537
0.11696	0.06218	0.11749	0.06508	0.11696	0.07152	0.11713	0.07618	0.11696	0.06824	0.11713	0.06748	0.11696	0.03814	0.11713	0.04538
0.11713	0.05734	0.11767	0.06506	0.11713	0.07002	0.11731	0.07604	0.11713	0.05948	0.11731	0.06733	0.11713	0.03761	0.11731	0.04539
0.11731	0.06118	0.11784	0.06504	0.11731	0.07413	0.11749	0.0759	0.11731	0.0691	0.11749	0.06718	0.11731	0.03869	0.11749	0.0454
0.11749	0.06197	0.11802	0.06502	0.11749	0.07164	0.11767	0.07576	0.11749	0.06603	0.11767	0.06702	0.11749	0.04124	0.11767	0.04542
0.11767	0.0635	0.1182	0.06501	0.11767	0.07292	0.11784	0.07563	0.11767	0.06467	0.11784	0.06687	0.11767	0.0453	0.11784	0.04542
0.11784	0.06086	0.11838	0.06499	0.11784	0.07265	0.11802	0.07549	0.11784	0.06619	0.11802	0.06672	0.11784	0.04161	0.11802	0.04543
0.11802	0.06387	0.11856	0.06497	0.11802	0.06883	0.1182	0.07536	0.11802	0.06727	0.1182	0.06658	0.11802	0.03897	0.1182	0.04544
0.1182	0.06282	0.11873	0.06495	0.1182	0.0747	0.11838	0.07522	0.1182	0.07006	0.11838	0.06643	0.1182	0.03757	0.11838	0.04545
0.11838	0.06305	0.11891	0.06493	0.11838	0.07535	0.11856	0.07509	0.11838	0.06973	0.11856	0.06628	0.11838	0.04136	0.11856	0.04546
0.11856	0.06486	0.11909	0.06491	0.11856	0.07439	0.11873	0.07495	0.11856	0.06935	0.11873	0.06613	0.11856	0.04271	0.11873	0.04547
0.11873	0.06092	0.11927	0.06489	0.11873	0.07593	0.11891	0.07482	0.11873	0.06963	0.11891	0.06599	0.11873	0.04364	0.11891	0.04548
0.11891	0.06702	0.11944	0.06488	0.11891	0.07886	0.11909	0.07469	0.11891	0.06809	0.11909	0.06584	0.11891	0.0503	0.11909	0.04549
0.11909	0.05732	0.11962	0.06486	0.11909	0.07052	0.11927	0.07455	0.11909	0.06241	0.11927	0.06569	0.11909	0.04343	0.11927	0.0455
0.11927	0.06354	0.1198	0.06484	0.11927	0.07761	0.11944	0.07442	0.11927	0.06481	0.11944	0.06555	0.11927	0.04211	0.11944	0.04551
0.11944	0.05916	0.11998	0.06482	0.11944	0.07184	0.11962	0.07429	0.11944	0.06512	0.11962	0.0654	0.11944	0.04288	0.11962	0.04552
0.11962	0.06538	0.12016	0.0648	0.11962	0.07204	0.1198	0.07416	0.11962	0.06543	0.1198	0.06526	0.11962	0.04269	0.1198	0.04553
0.1198	0.06578	0.12033	0.06478	0.1198	0.07407	0.11998	0.07403	0.1198	0.06172	0.11998	0.06512	0.1198	0.04442	0.11998	0.04553
0.11998	0.06241	0.12051	0.06476	0.11998	0.06877	0.12016	0.0739	0.11998	0.06363	0.12016	0.06498	0.11998	0.04549	0.12016	0.04554
0.12016	0.06465	0.12069	0.06474	0.12016	0.07902	0.12033	0.07377	0.12016	0.06696	0.12033	0.06483	0.12016	0.04767	0.12033	0.04555
0.12033	0.06241	0.12087	0.06472	0.12033	0.07246	0.12051	0.07364	0.12033	0.06396	0.12051	0.06469	0.12033	0.04207	0.12051	0.04557
0.12051	0.06107	0.12104	0.0647	0.12051	0.07006	0.12069	0.07351	0.12051	0.05977	0.12069	0.06455	0.12051	0.04202	0.12069	0.04558
0.12069	0.06544	0.12122	0.06468	0.12069	0.07154	0.12087	0.07339	0.12069	0.06616	0.12087	0.06441	0.12069	0.03964	0.12087	0.04559
0.12087	0.0622	0.1214	0.06466	0.12087	0.07501	0.12104	0.07326	0.12087	0.05969	0.12104	0.06427	0.12087	0.04122	0.12104	0.0456
0.12104	0.05734	0.12158	0.06464	0.12104	0.06731	0.12122	0.07313	0.12104	0.06141	0.12122	0.06413	0.12104	0.0397	0.12122	0.0456
0.12122	0.05957	0.12176	0.06462	0.12122	0.06993	0.1214	0.07301	0.12122	0.06046	0.1214	0.064	0.12122	0.03886	0.1214	0.04561
0.1214	0.06566	0.12193	0.0646	0.1214	0.07367	0.12158	0.07288	0.1214	0.06991	0.12158	0.06386	0.1214	0.05004	0.12158	0.04562
0.12158	0.06187	0.12211	0.06458	0.12158	0.07189	0.12176	0.07276	0.12158	0.05739	0.12176	0.06372	0.12158	0.03535	0.12176	0.04563
0.12176	0.06102	0.12229	0.06456	0.12176	0.07385	0.12193	0.07263	0.12176	0.06372	0.12193	0.06358	0.12176	0.04009	0.12193	0.04564
0.12193	0.06074	0.12247	0.06454	0.12193	0.07986	0.12211	0.07251	0.12193	0.06431	0.12211	0.06345	0.12193	0.04102	0.12211	0.04565
0.12211	0.06133	0.12264	0.06453	0.12211	0.07097	0.12229	0.07238	0.12211	0.06374	0.12229	0.06331	0.12211	0.0407	0.12229	0.04566
0.12229	0.06567	0.12282	0.06451	0.12229	0.07623	0.12247	0.07226	0.12229	0.06699	0.12247	0.06318	0.12229	0.04609	0.12247	0.04567
0.12247	0.06614	0.123	0.06449	0.12247	0.07262	0.12264	0.07214	0.12247	0.0631	0.12264	0.06304	0.12247	0.04536	0.12264	0.04568
0.12264	0.05893	0.12318	0.06447	0.12264	0.07125	0.12282	0.07202	0.12264	0.0616	0.12282	0.06291	0.12264	0.04175	0.12282	0.04569
0.12282	0.06193	0.12336	0.06445	0.12282	0.07293	0.123	0.07189	0.12282	0.06406	0.123	0.06278	0.12282	0.04312	0.123	0.0457
0.123	0.06367	0.12353	0.06443	0.123	0.07341	0.12318	0.07177	0.123	0.0637	0.12318	0.06265	0.123	0.04108	0.12318	0.04571
0.12318	0.05992	0.12371	0.06441	0.12318	0.07543	0.12336	0.07165	0.12318	0.06441	0.12336	0.06251	0.12318	0.04134	0.12336	0.04572
0.12336	0.05995	0.12389	0.06439	0.12336	0.07452	0.12353	0.07153	0.12336	0.06203	0.12353	0.06238	0.12336	0.04039	0.12353	0.04573
0.12353	0.06351	0.12407	0.06437	0.12353	0.06859	0.12371	0.07141	0.12353	0.06698	0.12371	0.06225	0.12353	0.03803	0.12371	0.04574
0.12371	0.05917	0.12424	0.06435	0.12371	0.06805	0.12389	0.0713	0.12371	0.06253	0.12389	0.06212	0.12371	0.04037	0.12389	0.04575
0.12389	0.06286	0.12442	0.06433	0.12389	0.07418	0.12407	0.07118	0.12389	0.06801	0.12407	0.06199	0.12389	0.0466	0.12407	0.04576
0.12407	0.06564	0.1246	0.06431	0.12407	0.07259	0.12424	0.07106	0.12407	0.06242	0.12424	0.06186	0.12407	0.04545	0.12424	0.04576
0.12424	0.063	0.12478	0.06429	0.12424	0.06863	0.12442	0.07094	0.12424	0.06088	0.12442	0.06174	0.12424	0.03921	0.12442	0.04577
0.12442	0.0615	0.12496	0.06427	0.12442	0.07519	0.1246	0.07082	0.12442	0.0624	0.1246	0.06161	0.12442	0.04328	0.1246	0.04578
0.1246	0.06142	0.12513	0.06425	0.1246	0.06994	0.12478	0.07071	0.1246	0.06166	0.12478	0.06148	0.1246	0.04134	0.12478	0.04579
0.12478	0.06203	0.12531	0.06423	0.12478	0.06773	0.12496	0.07059	0.12478	0.06665	0.12496	0.06136	0.12478	0.04255	0.12496	0.0458
0.12496	0.06063	0.12549	0.06421	0.12496	0.07002	0.12513	0.07048	0.12496	0.06437	0.12513	0.06123	0.12496	0.04178	0.12513	0.04581
0.12513	0.06237	0.12567	0.06419	0.12513	0.06801	0.12531	0.07036	0.12513	0.05981	0.12531	0.0611	0.12513	0.0398	0.12531	0.04582
0.12531	0.05945	0.12584	0.06417	0.12531	0.07144	0.12549	0.07025	0.12531	0.06312	0.12549	0.06098	0.12531	0.04629	0.12549	0.04583
0.12549	0.05962	0.12602	0.06415	0.12549	0.07204	0.12567	0.07013	0.12549	0.06167	0.12567	0.06086	0.12549	0.04378	0.12567	0.04584
0.12567	0.05932	0.1262	0.06413	0.12567	0.0701	0.12584	0.07002	0.12567	0.05681	0.12584	0.06073	0.12567	0.03988	0.12584	0.04584
0.12584	0.06482	0.12638	0.06411	0.12584	0.07551	0.12602	0.06991	0.12584	0.0616	0.12602	0.06061	0.12584	0.04416	0.12602	0.04585
0.12602	0.06549	0.12656	0.06409	0.12602	0.06489	0.1262	0.0698	0.12602	0.06518	0.1262	0.06049	0.12602	0.04912	0.1262	0.04586
0.1262	0.05681	0.12673	0.06407	0.1262	0.06576	0.12638	0.06969	0.1262	0.06154	0.12638	0.06037	0.1262	0.04259	0.12638	0.04587
0.12638	0.05614	0.12691	0.06405	0.12638	0.05955	0.12656	0.06957	0.12638	0.05906	0.12656	0.06025	0.12638	0.04293	0.12656	0.04588
0.12656	0.06239	0.12709	0.06402	0.12656	0.06886	0.12673	0.06946	0.12656	0.06309	0.12673	0.06012	0.12656	0.04591	0.12673	0.04589
0.12673	0.06131	0.12727	0.064	0.12673	0.07279	0.12691	0.06935	0.12673	0.06194	0.12691	0.06001	0.12673	0.0421	0.12691	0.0459
0.12691	0.06534	0.12744	0.06398	0.12691	0.07462	0.12709	0.06924	0.12691	0.06263	0.12709	0.05989	0.12691	0.04728	0.12709	0.0459
0.12709	0.06576	0.12762	0.06396	0.12709	0.072	0.12727	0.06913	0.12709	0.06089	0.12727	0.05977	0.12709	0.04501	0.12727	0.04591
0.12727	0.06603	0.1278	0.06394	0.12727	0.06731	0.12744	0.06903	0.12727	0.06332	0.12744	0.05965	0.12727	0.04782	0.12744	0.04592
0.12744	0.06667	0.12798	0.06392	0.12744	0.06936	0.12762	0.06892	0.12744	0.06636	0.12762	0.05953	0.12744	0.04658	0.12762	0.04593
0.12762	0.0613	0.12816	0.06389	0.12762	0.0656	0.1278	0.06881	0.12762	0.06196	0.1278	0.05941	0.12762	0.04148	0.1278	0.04594
0.1278	0.06778	0.12833	0.06387	0.1278	0.07058	0.12798	0.0687	0.1278	0.06171	0.12798	0.0593	0.1278	0.04342	0.12798	0.04594
0.12798	0.06577	0.12851	0.06385	0.12798	0.06576	0.12816	0.0686	0.12798	0.0603	0.12816	0.05918	0.12798	0.04212	0.12816	0.04595
0.12816	0.06066	0.12869	0.06382	0.12816	0.06706	0.12833	0.06849	0.12816	0.05694	0.12833	0.05907	0.12816	0.04087	0.12833	0.04596
0.12833	0.05579	0.12887	0.0638	0.12833	0.06691	0.12851	0.06839	0.12833	0.05912	0.12851	0.05895	0.12833	0.03987	0.12851	0.04597
0.12851	0.06104	0.12904	0.06378	0.12851	0.06942	0.12869	0.06828	0.12851	0.06028	0.12869	0.05884	0.12851	0.0442	0.12869	0.04597
0.12869	0.0559	0.12922	0.06375	0.12869	0.06342	0.12887	0.06818	0.12869	0.05998	0.12887	0.05873	0.12869	0.04016	0.12887	0.04598
0.12887	0.05894	0.1294	0.06373	0.12887	0.06256	0.12904	0.06807	0.12887	0.05501	0.12904	0.05861	0.12887	0.04278	0.12904	0.04599
0.12904	0.05983	0.12958	0.06371	0.12904	0.0625	0.12922	0.06797	0.12904	0.05552	0.12922	0.0585	0.12904	0.03652	0.12922	0.046
0.12922	0.0602	0.12976	0.06368	0.12922	0.06739	0.1294	0.06787	0.12922	0.05458	0.1294	0.05839	0.12922	0.04345	0.1294	0.046
0.1294	0.06144	0.12993	0.06366	0.1294	0.06621	0.12958	0.06776	0.1294	0.05706	0.12958	0.05828	0.1294	0.04404	0.12958	0.04601
0.12958	0.06557	0.13011	0.06363	0.12958	0.06905	0.12976	0.06766	0.12958	0.05668	0.12976	0.05817	0.12958	0.03896	0.12976	0.04602
0.12976	0.05728	0.13029	0.06361	0.12976	0.06288	0.12993	0.06756	0.12976	0.05435	0.12993	0.05806	0.12976	0.03852	0.12993	0.04603
0.12993	0.06181	0.13047	0.06359	0.12993	0.06719	0.13011	0.06746	0.12993	0.05948	0.13011	0.05795	0.12993	0.04049	0.13011	0.04603
0.13011	0.05905	0.13064	0.06356	0.13011	0.06732	0.13029	0.06736	0.13011	0.05691	0.13029	0.05784	0.13011	0.04366	0.13029	0.04604
0.13029	0.05838	0.13082	0.06354	0.13029	0.06807	0.13047	0.06726	0.13029	0.05971	0.13047	0.05773	0.13029	0.04296	0.13047	0.04605
0.13047	0.06321	0.131	0.06351	0.13047	0.06222	0.13064	0.06716	0.13047	0.06257	0.13064	0.05762	0.13047	0.03964	0.13064	0.04606
0.13064	0.05973	0.13118	0.06349	0.13064	0.06306	0.13082	0.06706	0.13064	0.0564	0.13082	0.05751	0.13064	0.04329	0.13082	0.04606
0.13082	0.05975	0.13135	0.06346	0.13082	0.06477	0.131	0.06696	0.13082	0.05682	0.131	0.05741	0.13082	0.04522	0.131	0.04607
0.131	0.06215	0.13153	0.06344	0.131	0.0688	0.13118	0.06686	0.131	0.05646	0.13118	0.0573	0.131	0.04544	0.13118	0.04608
0.13118	0.06329	0.13171	0.06341	0.13118	0.06338	0.13135	0.06677	0.13118	0.05716	0.13135	0.0572	0.13118	0.04358	0.13135	0.04608
0.13135	0.06214	0.13189	0.06338	0.13135	0.0605	0.13153	0.06667	0.13135	0.05518	0.13153	0.05709	0.13135	0.04154	0.13153	0.04609
0.13153	0.05628	0.13207	0.06336	0.13153	0.06243	0.13171	0.06657	0.13153	0.05467	0.13171	0.05699	0.13153	0.03648	0.13171	0.04609
0.13171	0.06121	0.13224	0.06333	0.13171	0.06612	0.13189	0.06648	0.13171	0.05481	0.13189	0.05688	0.13171	0.03849	0.13189	0.0461
0.13189	0.06391	0.13242	0.06331	0.13189	0.07107	0.13207	0.06638	0.13189	0.05586	0.13207	0.05678	0.13189	0.04074	0.13207	0.04611
0.13207	0.0596	0.1326	0.06328	0.13207	0.06443	0.13224	0.06629	0.13207	0.05584	0.13224	0.05668	0.13207	0.04742	0.13224	0.04611
0.13224	0.05954	0.13278	0.06326	0.13224	0.06524	0.13242	0.06619	0.13224	0.05711	0.13242	0.05658	0.13224	0.04042	0.13242	0.04612
0.13242	0.06066	0.13295	0.06323	0.13242	0.06531	0.1326	0.0661	0.13242	0.05758	0.1326	0.05647	0.13242	0.04228	0.1326	0.04613
0.1326	0.05806	0.13313	0.06321	0.1326	0.06355	0.13278	0.066	0.1326	0.05616	0.13278	0.05637	0.1326	0.04182	0.13278	0.04613
0.13278	0.06056	0.13331	0.06318	0.13278	0.06654	0.13295	0.06591	0.13278	0.05597	0.13295	0.05627	0.13278	0.04163	0.13295	0.04614
0.13295	0.06473	0.13349	0.06316	0.13295	0.06118	0.13313	0.06582	0.13295	0.05441	0.13313	0.05617	0.13295	0.04335	0.13313	0.04614
0.13313	0.06154	0.13367	0.06314	0.13313	0.06598	0.13331	0.06573	0.13313	0.0585	0.13331	0.05607	0.13313	0.04589	0.13331	0.04615
0.13331	0.0597	0.13384	0.06311	0.13331	0.06873	0.13349	0.06564	0.13331	0.05815	0.13349	0.05598	0.13331	0.04325	0.13349	0.04615
0.13349	0.06171	0.13402	0.06309	0.13349	0.07126	0.13367	0.06554	0.13349	0.05884	0.13367	0.05588	0.13349	0.0478	0.13367	0.04616
0.13367	0.05914	0.1342	0.06306	0.13367	0.0611	0.13384	0.06545	0.13367	0.05963	0.13384	0.05578	0.13367	0.04287	0.13384	0.04616
0.13384	0.05777	0.13438	0.06304	0.13384	0.07195	0.13402	0.06536	0.13384	0.05488	0.13402	0.05568	0.13384	0.03822	0.13402	0.04617
0.13402	0.06364	0.13455	0.06302	0.13402	0.06064	0.1342	0.06527	0.13402	0.05156	0.1342	0.05559	0.13402	0.03984	0.1342	0.04617
0.1342	0.06104	0.13473	0.06299	0.1342	0.06093	0.13438	0.06518	0.1342	0.05882	0.13438	0.05549	0.1342	0.04017	0.13438	0.04618
0.13438	0.05784	0.13491	0.06297	0.13438	0.06624	0.13455	0.0651	0.13438	0.05754	0.13455	0.0554	0.13438	0.04048	0.13455	0.04618
0.13455	0.06511	0.13509	0.06295	0.13455	0.0652	0.13473	0.06501	0.13455	0.05447	0.13473	0.0553	0.13455	0.04151	0.13473	0.04619
0.13473	0.05714	0.13527	0.06293	0.13473	0.06568	0.13491	0.06492	0.13473	0.05457	0.13491	0.05521	0.13473	0.04406	0.13491	0.04619
0.13491	0.06239	0.13544	0.06291	0.13491	0.06798	0.13509	0.06483	0.13491	0.05598	0.13509	0.05511	0.13491	0.04136	0.13509	0.0462
0.13509	0.0559	0.13562	0.06288	0.13509	0.06821	0.13527	0.06475	0.13509	0.05551	0.13527	0.05502	0.13509	0.03719	0.13527	0.0462
0.13527	0.06375	0.1358	0.06286	0.13527	0.06299	0.13544	0.06466	0.13527	0.05632	0.13544	0.05493	0.13527	0.04688	0.13544	0.04621
0.13544	0.05494	0.13598	0.06284	0.13544	0.06085	0.13562	0.06457	0.13544	0.04994	0.13562	0.05483	0.13544	0.03913	0.13562	0.04621
0.13562	0.06542	0.13615	0.06282	0.13562	0.06578	0.1358	0.06449	0.13562	0.05916	0.1358	0.05474	0.13562	0.04193	0.1358	0.04621
0.1358	0.05843	0.13633	0.0628	0.1358	0.06326	0.13598	0.0644	0.1358	0.05813	0.13598	0.05465	0.1358	0.0428	0.13598	0.04622
0.13598	0.05781	0.13651	0.06278	0.13598	0.06557	0.13615	0.06432	0.13598	0.04949	0.13615	0.05456	0.13598	0.04078	0.13615	0.04622
0.13615	0.06377	0.13669	0.06276	0.13615	0.06524	0.13633	0.06424	0.13615	0.05919	0.13633	0.05447	0.13615	0.04283	0.13633	0.04623
0.13633	0.0552	0.13687	0.06274	0.13633	0.06129	0.13651	0.06415	0.13633	0.05459	0.13651	0.05438	0.13633	0.04331	0.13651	0.04623
0.13651	0.06271	0.13704	0.06273	0.13651	0.06538	0.13669	0.06407	0.13651	0.05471	0.13669	0.05429	0.13651	0.04497	0.13669	0.04624
0.13669	0.05465	0.13722	0.06271	0.13669	0.06159	0.13687	0.06399	0.13669	0.05407	0.13687	0.0542	0.13669	0.03839	0.13687	0.04624
0.13687	0.05654	0.1374	0.06269	0.13687	0.06308	0.13704	0.06391	0.13687	0.0547	0.13704	0.05412	0.13687	0.04037	0.13704	0.04625
0.13704	0.05981	0.13758	0.06267	0.13704	0.05942	0.13722	0.06383	0.13704	0.05616	0.13722	0.05403	0.13704	0.04104	0.13722	0.04625
0.13722	0.06081	0.13775	0.06266	0.13722	0.0679	0.1374	0.06374	0.13722	0.05501	0.1374	0.05394	0.13722	0.03883	0.1374	0.04625
0.1374	0.06151	0.13793	0.06264	0.1374	0.06096	0.13758	0.06366	0.1374	0.05165	0.13758	0.05386	0.1374	0.04039	0.13758	0.04626
0.13758	0.06227	0.13811	0.06263	0.13758	0.06252	0.13775	0.06358	0.13758	0.05545	0.13775	0.05377	0.13758	0.04247	0.13775	0.04626
0.13775	0.05479	0.13829	0.06261	0.13775	0.06801	0.13793	0.0635	0.13775	0.04911	0.13793	0.05369	0.13775	0.04069	0.13793	0.04627
0.13793	0.06553	0.13847	0.06259	0.13793	0.06208	0.13811	0.06343	0.13793	0.05322	0.13811	0.0536	0.13793	0.04175	0.13811	0.04627
0.13811	0.05759	0.13864	0.06258	0.13811	0.0585	0.13829	0.06335	0.13811	0.05159	0.13829	0.05352	0.13811	0.03973	0.13829	0.04627
0.13829	0.06202	0.13882	0.06257	0.13829	0.06489	0.13847	0.06327	0.13829	0.05246	0.13847	0.05343	0.13829	0.04143	0.13847	0.04628
0.13847	0.059	0.139	0.06255	0.13847	0.05783	0.13864	0.06319	0.13847	0.05175	0.13864	0.05335	0.13847	0.04318	0.13864	0.04628
0.13864	0.06391	0.13918	0.06254	0.13864	0.06556	0.13882	0.06311	0.13864	0.05646	0.13882	0.05327	0.13864	0.0419	0.13882	0.04628
0.13882	0.06194	0.13935	0.06252	0.13882	0.06334	0.139	0.06304	0.13882	0.05475	0.139	0.05319	0.13882	0.04521	0.139	0.04628
0.139	0.05472	0.13953	0.06251	0.139	0.06084	0.13918	0.06296	0.139	0.05135	0.13918	0.0531	0.139	0.03539	0.13918	0.04629
0.13918	0.05571	0.13971	0.0625	0.13918	0.05958	0.13935	0.06288	0.13918	0.05135	0.13935	0.05302	0.13918	0.03952	0.13935	0.04629
0.13935	0.06232	0.13989	0.06249	0.13935	0.06674	0.13953	0.06281	0.13935	0.05628	0.13953	0.05294	0.13935	0.04472	0.13953	0.04629
0.13953	0.06664	0.14007	0.06248	0.13953	0.0592	0.13971	0.06273	0.13953	0.05372	0.13971	0.05286	0.13953	0.044	0.13971	0.0463
0.13971	0.0613	0.14024	0.06246	0.13971	0.06308	0.13989	0.06266	0.13971	0.05195	0.13989	0.05278	0.13971	0.04019	0.13989	0.0463
0.13989	0.06238	0.14042	0.06245	0.13989	0.06142	0.14007	0.06259	0.13989	0.05569	0.14007	0.05271	0.13989	0.04299	0.14007	0.0463
0.14007	0.0587	0.1406	0.06244	0.14007	0.05801	0.14024	0.06251	0.14007	0.05029	0.14024	0.05263	0.14007	0.03983	0.14024	0.0463
0.14024	0.06052	0.14078	0.06243	0.14024	0.06444	0.14042	0.06244	0.14024	0.05123	0.14042	0.05255	0.14024	0.04296	0.14042	0.0463
0.14042	0.06233	0.14095	0.06242	0.14042	0.06055	0.1406	0.06237	0.14042	0.05826	0.1406	0.05247	0.14042	0.04267	0.1406	0.0463
0.1406	0.05887	0.14113	0.06241	0.1406	0.05868	0.14078	0.06229	0.1406	0.05282	0.14078	0.05239	0.1406	0.04495	0.14078	0.04631
0.14078	0.06377	0.14131	0.0624	0.14078	0.06523	0.14095	0.06222	0.14078	0.05473	0.14095	0.05232	0.14078	0.0429	0.14095	0.04631
0.14095	0.05442	0.14149	0.06239	0.14095	0.05554	0.14113	0.06215	0.14095	0.04982	0.14113	0.05224	0.14095	0.04224	0.14113	0.04631
0.14113	0.05638	0.14167	0.06238	0.14113	0.06443	0.14131	0.06208	0.14113	0.05051	0.14131	0.05217	0.14113	0.04266	0.14131	0.04631
0.14131	0.06371	0.14184	0.06237	0.14131	0.06836	0.14149	0.06201	0.14131	0.05433	0.14149	0.05209	0.14131	0.04602	0.14149	0.04631
0.14149	0.05656	0.14202	0.06236	0.14149	0.06012	0.14167	0.06194	0.14149	0.0467	0.14167	0.05202	0.14149	0.0445	0.14167	0.04631
0.14167	0.06226	0.1422	0.06235	0.14167	0.06363	0.14184	0.06187	0.14167	0.04685	0.14184	0.05194	0.14167	0.03727	0.14184	0.04631
0.14184	0.06196	0.14238	0.06235	0.14184	0.06362	0.14202	0.0618	0.14184	0.05175	0.14202	0.05187	0.14184	0.04153	0.14202	0.04631
0.14202	0.06113	0.14255	0.06234	0.14202	0.06283	0.1422	0.06173	0.14202	0.04924	0.1422	0.0518	0.14202	0.03874	0.1422	0.04631
0.1422	0.06157	0.14273	0.06233	0.1422	0.06241	0.14238	0.06167	0.1422	0.05349	0.14238	0.05173	0.1422	0.04861	0.14238	0.04632
0.14238	0.06078	0.14291	0.06232	0.14238	0.06722	0.14255	0.0616	0.14238	0.05094	0.14255	0.05165	0.14238	0.04422	0.14255	0.04632
0.14255	0.05785	0.14309	0.06231	0.14255	0.06553	0.14273	0.06153	0.14255	0.04904	0.14273	0.05158	0.14255	0.0412	0.14273	0.04631
0.14273	0.05529	0.14327	0.06231	0.14273	0.06505	0.14291	0.06146	0.14273	0.05095	0.14291	0.05151	0.14273	0.03883	0.14291	0.04631
0.14291	0.06259	0.14344	0.0623	0.14291	0.06471	0.14309	0.0614	0.14291	0.05199	0.14309	0.05144	0.14291	0.04562	0.14309	0.04631
0.14309	0.05746	0.14362	0.06229	0.14309	0.06182	0.14327	0.06133	0.14309	0.05111	0.14327	0.05137	0.14309	0.04075	0.14327	0.04631
0.14327	0.05898	0.1438	0.06228	0.14327	0.0683	0.14344	0.06127	0.14327	0.05353	0.14344	0.0513	0.14327	0.0439	0.14344	0.04631
0.14344	0.05819	0.14398	0.06228	0.14344	0.06594	0.14362	0.0612	0.14344	0.05461	0.14362	0.05123	0.14344	0.04488	0.14362	0.04632
0.14362	0.05735	0.14415	0.06227	0.14362	0.05906	0.1438	0.06114	0.14362	0.04798	0.1438	0.05117	0.14362	0.04036	0.1438	0.04632
0.1438	0.05488	0.14433	0.06226	0.1438	0.05989	0.14398	0.06107	0.1438	0.05312	0.14398	0.0511	0.1438	0.04172	0.14398	0.04632
0.14398	0.05984	0.14451	0.06225	0.14398	0.06146	0.14415	0.06101	0.14398	0.05266	0.14415	0.05103	0.14398	0.04566	0.14415	0.04631
0.14415	0.05609	0.14469	0.06225	0.14415	0.05893	0.14433	0.06095	0.14415	0.04706	0.14433	0.05096	0.14415	0.04145	0.14433	0.04631
0.14433	0.05982	0.14487	0.06224	0.14433	0.06064	0.14451	0.06088	0.14433	0.04673	0.14451	0.0509	0.14433	0.03867	0.14451	0.04631
0.14451	0.06359	0.14504	0.06223	0.14451	0.06525	0.14469	0.06082	0.14451	0.05536	0.14469	0.05083	0.14451	0.0453	0.14469	0.04631
0.14469	0.06341	0.14522	0.06223	0.14469	0.06798	0.14487	0.06076	0.14469	0.05054	0.14487	0.05076	0.14469	0.04333	0.14487	0.04631
0.14487	0.05757	0.1454	0.06222	0.14487	0.05753	0.14504	0.0607	0.14487	0.04749	0.14504	0.0507	0.14487	0.03768	0.14504	0.04631
0.14504	0.06404	0.14558	0.06221	0.14504	0.06372	0.14522	0.06064	0.14504	0.05272	0.14522	0.05064	0.14504	0.04799	0.14522	0.04631
0.14522	0.06119	0.14575	0.0622	0.14522	0.06711	0.1454	0.06057	0.14522	0.04877	0.1454	0.05057	0.14522	0.04503	0.1454	0.04631
0.1454	0.06239	0.14593	0.0622	0.1454	0.06225	0.14558	0.06051	0.1454	0.05598	0.14558	0.05051	0.1454	0.04479	0.14558	0.04631
0.14558	0.05829	0.14611	0.06219	0.14558	0.06199	0.14575	0.06045	0.14558	0.05067	0.14575	0.05044	0.14558	0.04189	0.14575	0.04631
0.14575	0.05895	0.14629	0.06218	0.14575	0.06369	0.14593	0.06039	0.14575	0.0484	0.14593	0.05038	0.14575	0.03888	0.14593	0.04631
0.14593	0.06179	0.14647	0.06218	0.14593	0.06495	0.14611	0.06034	0.14593	0.05535	0.14611	0.05032	0.14593	0.04195	0.14611	0.0463
0.14611	0.05949	0.14664	0.06217	0.14611	0.0598	0.14629	0.06028	0.14611	0.05019	0.14629	0.05026	0.14611	0.0392	0.14629	0.0463
0.14629	0.06359	0.14682	0.06217	0.14629	0.0652	0.14647	0.06022	0.14629	0.05707	0.14647	0.0502	0.14629	0.04142	0.14647	0.0463
0.14647	0.05734	0.147	0.06216	0.14647	0.06117	0.14664	0.06016	0.14647	0.05181	0.14664	0.05014	0.14647	0.04101	0.14664	0.0463
0.14664	0.06296	0.14718	0.06215	0.14664	0.05758	0.14682	0.0601	0.14664	0.05296	0.14682	0.05008	0.14664	0.04323	0.14682	0.0463
0.14682	0.05645	0.14735	0.06215	0.14682	0.05889	0.147	0.06005	0.14682	0.04797	0.147	0.05002	0.14682	0.0393	0.147	0.0463
0.147	0.06025	0.14753	0.06214	0.147	0.0614	0.14718	0.05999	0.147	0.05382	0.14718	0.04996	0.147	0.04368	0.14718	0.0463
0.14718	0.05689	0.14771	0.06213	0.14718	0.05492	0.14735	0.05993	0.14718	0.04033	0.14735	0.0499	0.14718	0.03987	0.14735	0.04629
0.14735	0.05817	0.14789	0.06213	0.14735	0.05491	0.14753	0.05988	0.14735	0.04154	0.14753	0.04984	0.14735	0.04141	0.14753	0.04629
0.14753	0.05734	0.14807	0.06212	0.14753	0.05853	0.14771	0.05982	0.14753	0.05022	0.14771	0.04978	0.14753	0.0399	0.14771	0.04629
0.14771	0.06025	0.14824	0.06212	0.14771	0.05646	0.14789	0.05977	0.14771	0.04833	0.14789	0.04972	0.14771	0.0402	0.14789	0.04629
0.14789	0.06372	0.14842	0.06211	0.14789	0.06036	0.14807	0.05971	0.14789	0.05247	0.14807	0.04967	0.14789	0.04041	0.14807	0.04629
0.14807	0.05691	0.1486	0.0621	0.14807	0.06159	0.14824	0.05966	0.14807	0.05502	0.14824	0.04961	0.14807	0.045	0.14824	0.04628
0.14824	0.0647	0.14878	0.0621	0.14824	0.05909	0.14842	0.0596	0.14824	0.05404	0.14842	0.04955	0.14824	0.04671	0.14842	0.04628
0.14842	0.06218	0.14895	0.06209	0.14842	0.06114	0.1486	0.05955	0.14842	0.05253	0.1486	0.0495	0.14842	0.04603	0.1486	0.04628
0.1486	0.05647	0.14913	0.06209	0.1486	0.05919	0.14878	0.0595	0.1486	0.04638	0.14878	0.04944	0.1486	0.03795	0.14878	0.04627
0.14878	0.05794	0.14931	0.06208	0.14878	0.06021	0.14895	0.05945	0.14878	0.05592	0.14895	0.04939	0.14878	0.04411	0.14895	0.04627
0.14895	0.05809	0.14949	0.06208	0.14895	0.05946	0.14913	0.05939	0.14895	0.04984	0.14913	0.04933	0.14895	0.04112	0.14913	0.04627
0.14913	0.05924	0.14966	0.06207	0.14913	0.05762	0.14931	0.05934	0.14913	0.05075	0.14931	0.04928	0.14913	0.03689	0.14931	0.04626
0.14931	0.05901	0.14984	0.06206	0.14931	0.05928	0.14949	0.05929	0.14931	0.05123	0.14949	0.04922	0.14931	0.04688	0.14949	0.04626
0.14949	0.05931	0.15002	0.06206	0.14949	0.05936	0.14966	0.05924	0.14949	0.04409	0.14966	0.04917	0.14949	0.04	0.14966	0.04626
0.14966	0.06428	0.1502	0.06205	0.14966	0.0611	0.14984	0.05919	0.14966	0.05154	0.14984	0.04912	0.14966	0.04822	0.14984	0.04625
0.14984	0.06354	0.15038	0.06205	0.14984	0.05638	0.15002	0.05914	0.14984	0.05171	0.15002	0.04907	0.14984	0.04456	0.15002	0.04625
0.15002	0.05926	0.15055	0.06204	0.15002	0.06267	0.1502	0.05909	0.15002	0.04897	0.1502	0.04901	0.15002	0.04088	0.1502	0.04624
0.1502	0.06134	0.15073	0.06204	0.1502	0.06043	0.15038	0.05904	0.1502	0.05059	0.15038	0.04896	0.1502	0.04219	0.15038	0.04624
0.15038	0.05617	0.15091	0.06203	0.15038	0.05715	0.15055	0.05899	0.15038	0.04737	0.15055	0.04891	0.15038	0.03673	0.15055	0.04623
0.15055	0.06055	0.15109	0.06203	0.15055	0.05649	0.15073	0.05894	0.15055	0.05138	0.15073	0.04886	0.15055	0.04808	0.15073	0.04623
0.15073	0.06004	0.15126	0.06203	0.15073	0.05301	0.15091	0.05889	0.15073	0.04366	0.15091	0.04881	0.15073	0.03865	0.15091	0.04623
0.15091	0.05461	0.15144	0.06202	0.15091	0.05853	0.15109	0.05885	0.15091	0.05077	0.15109	0.04876	0.15091	0.04203	0.15109	0.04622
0.15109	0.05965	0.15162	0.06202	0.15109	0.06305	0.15126	0.0588	0.15109	0.05303	0.15126	0.04871	0.15109	0.04304	0.15126	0.04622
0.15126	0.05849	0.1518	0.06201	0.15126	0.05917	0.15144	0.05875	0.15126	0.04723	0.15144	0.04866	0.15126	0.0426	0.15144	0.04621
0.15144	0.05911	0.15198	0.06201	0.15144	0.06239	0.15162	0.0587	0.15144	0.04454	0.15162	0.04861	0.15144	0.04244	0.15162	0.04621
0.15162	0.05951	0.15215	0.062	0.15162	0.0608	0.1518	0.05866	0.15162	0.05188	0.1518	0.04857	0.15162	0.04138	0.1518	0.0462
0.1518	0.06243	0.15233	0.062	0.1518	0.06437	0.15198	0.05861	0.1518	0.05107	0.15198	0.04852	0.1518	0.04119	0.15198	0.0462
0.15198	0.06176	0.15251	0.06199	0.15198	0.05952	0.15215	0.05857	0.15198	0.05364	0.15215	0.04847	0.15198	0.04373	0.15215	0.04619
0.15215	0.05536	0.15269	0.06199	0.15215	0.05953	0.15233	0.05852	0.15215	0.04558	0.15233	0.04842	0.15215	0.03842	0.15233	0.04619
0.15233	0.05588	0.15286	0.06199	0.15233	0.05488	0.15251	0.05848	0.15233	0.04524	0.15251	0.04838	0.15233	0.03781	0.15251	0.04618
0.15251	0.0586	0.15304	0.06198	0.15251	0.05703	0.15269	0.05843	0.15251	0.04674	0.15269	0.04833	0.15251	0.04204	0.15269	0.04618
0.15269	0.06503	0.15322	0.06198	0.15269	0.06221	0.15286	0.05839	0.15269	0.05177	0.15286	0.04829	0.15269	0.04649	0.15286	0.04617
0.15286	0.05819	0.1534	0.06197	0.15286	0.06112	0.15304	0.05834	0.15286	0.04943	0.15304	0.04824	0.15286	0.03906	0.15304	0.04616
0.15304	0.05691	0.15358	0.06197	0.15304	0.05804	0.15322	0.0583	0.15304	0.04953	0.15322	0.0482	0.15304	0.03768	0.15322	0.04616
0.15322	0.05697	0.15375	0.06197	0.15322	0.05758	0.1534	0.05826	0.15322	0.05146	0.1534	0.04815	0.15322	0.03967	0.1534	0.04615
0.1534	0.05628	0.15393	0.06196	0.1534	0.05882	0.15358	0.05821	0.1534	0.04815	0.15358	0.04811	0.1534	0.04148	0.15358	0.04615
0.15358	0.05399	0.15411	0.06196	0.15358	0.05553	0.15375	0.05817	0.15358	0.04723	0.15375	0.04806	0.15358	0.03629	0.15375	0.04614
0.15375	0.06338	0.15429	0.06195	0.15375	0.05938	0.15393	0.05813	0.15375	0.04844	0.15393	0.04802	0.15375	0.03728	0.15393	0.04614
0.15393	0.06101	0.15446	0.06195	0.15393	0.06252	0.15411	0.05809	0.15393	0.04812	0.15411	0.04798	0.15393	0.04223	0.15411	0.04613
0.15411	0.05657	0.15464	0.06195	0.15411	0.05645	0.15429	0.05805	0.15411	0.0515	0.15429	0.04793	0.15411	0.04188	0.15429	0.04613
0.15429	0.05941	0.15482	0.06194	0.15429	0.05871	0.15446	0.05801	0.15429	0.04755	0.15446	0.04789	0.15429	0.04561	0.15446	0.04612
0.15446	0.05991	0.155	0.06194	0.15446	0.06211	0.15464	0.05797	0.15446	0.04573	0.15464	0.04785	0.15446	0.04338	0.15464	0.04611
0.15464	0.06107	0.15518	0.06193	0.15464	0.05597	0.15482	0.05793	0.15464	0.04664	0.15482	0.04781	0.15464	0.04261	0.15482	0.04611
0.15482	0.05866	0.15535	0.06193	0.15482	0.06199	0.155	0.05789	0.15482	0.05257	0.155	0.04777	0.15482	0.04178	0.155	0.0461
0.155	0.05514	0.15553	0.06193	0.155	0.05326	0.15518	0.05785	0.155	0.04498	0.15518	0.04773	0.155	0.04065	0.15518	0.0461
0.15518	0.05961	0.15571	0.06192	0.15518	0.05348	0.15535	0.05781	0.15518	0.04776	0.15535	0.04769	0.15518	0.03635	0.15535	0.04609
0.15535	0.05588	0.15589	0.06192	0.15535	0.05633	0.15553	0.05777	0.15535	0.04863	0.15553	0.04765	0.15535	0.04514	0.15553	0.04609
0.15553	0.05961	0.15606	0.06191	0.15553	0.05359	0.15571	0.05773	0.15553	0.04466	0.15571	0.04761	0.15553	0.03909	0.15571	0.04608
0.15571	0.06027	0.15624	0.06191	0.15571	0.05793	0.15589	0.05769	0.15571	0.05217	0.15589	0.04757	0.15571	0.04461	0.15589	0.04607
0.15589	0.05821	0.15642	0.0619	0.15589	0.06458	0.15606	0.05765	0.15589	0.05078	0.15606	0.04753	0.15589	0.04295	0.15606	0.04607
0.15606	0.05852	0.1566	0.0619	0.15606	0.06139	0.15624	0.05762	0.15606	0.05158	0.15624	0.04749	0.15606	0.04166	0.15624	0.04606
0.15624	0.06051	0.15678	0.06189	0.15624	0.06347	0.15642	0.05758	0.15624	0.05038	0.15642	0.04746	0.15624	0.04436	0.15642	0.04606
0.15642	0.06115	0.15695	0.06189	0.15642	0.06184	0.1566	0.05754	0.15642	0.05276	0.1566	0.04742	0.15642	0.04667	0.1566	0.04605
0.1566	0.06166	0.15713	0.06188	0.1566	0.05441	0.15678	0.05751	0.1566	0.05365	0.15678	0.04738	0.1566	0.0496	0.15678	0.04605
0.15678	0.05861	0.15731	0.06188	0.15678	0.06016	0.15695	0.05747	0.15678	0.04941	0.15695	0.04734	0.15678	0.04823	0.15695	0.04604
0.15695	0.06234	0.15749	0.06187	0.15695	0.06308	0.15713	0.05743	0.15695	0.04911	0.15713	0.04731	0.15695	0.04527	0.15713	0.04603
0.15713	0.0587	0.15766	0.06187	0.15713	0.06067	0.15731	0.0574	0.15713	0.05182	0.15731	0.04727	0.15713	0.04691	0.15731	0.04603
0.15731	0.0571	0.15784	0.06186	0.15731	0.05995	0.15749	0.05736	0.15731	0.05095	0.15749	0.04724	0.15731	0.0435	0.15749	0.04602
0.15749	0.05823	0.15802	0.06185	0.15749	0.05722	0.15766	0.05733	0.15749	0.04546	0.15766	0.0472	0.15749	0.03826	0.15766	0.04601
0.15766	0.06272	0.1582	0.06185	0.15766	0.0609	0.15784	0.0573	0.15766	0.0505	0.15784	0.04717	0.15766	0.04328	0.15784	0.04601
0.15784	0.05832	0.15838	0.06184	0.15784	0.05652	0.15802	0.05726	0.15784	0.04648	0.15802	0.04713	0.15784	0.04104	0.15802	0.046
0.15802	0.06077	0.15855	0.06184	0.15802	0.05452	0.1582	0.05723	0.15802	0.04465	0.1582	0.0471	0.15802	0.04423	0.1582	0.04599
0.1582	0.05067	0.15873	0.06183	0.1582	0.05505	0.15838	0.05719	0.1582	0.04393	0.15838	0.04706	0.1582	0.04373	0.15838	0.04599
0.15838	0.05996	0.15891	0.06182	0.15838	0.0575	0.15855	0.05716	0.15838	0.04743	0.15855	0.04703	0.15838	0.04217	0.15855	0.04598
0.15855	0.06109	0.15909	0.06182	0.15855	0.05693	0.15873	0.05713	0.15855	0.04763	0.15873	0.047	0.15855	0.04115	0.15873	0.04597
0.15873	0.05962	0.15926	0.06181	0.15873	0.06685	0.15891	0.0571	0.15873	0.04514	0.15891	0.04696	0.15873	0.04008	0.15891	0.04597
0.15891	0.05876	0.15944	0.0618	0.15891	0.05376	0.15909	0.05706	0.15891	0.04725	0.15909	0.04693	0.15891	0.04142	0.15909	0.04596
0.15909	0.06209	0.15962	0.0618	0.15909	0.0601	0.15926	0.05703	0.15909	0.04626	0.15926	0.0469	0.15909	0.04208	0.15926	0.04595
0.15926	0.05858	0.1598	0.06179	0.15926	0.05581	0.15944	0.057	0.15926	0.04886	0.15944	0.04687	0.15926	0.04147	0.15944	0.04595
0.15944	0.05614	0.15998	0.06178	0.15944	0.06049	0.15962	0.05697	0.15944	0.04725	0.15962	0.04684	0.15944	0.04325	0.15962	0.04594
0.15962	0.06204	0.16015	0.06177	0.15962	0.06533	0.1598	0.05694	0.15962	0.05192	0.1598	0.0468	0.15962	0.04655	0.1598	0.04593
0.1598	0.05909	0.16033	0.06177	0.1598	0.05729	0.15998	0.05691	0.1598	0.04605	0.15998	0.04677	0.1598	0.04346	0.15998	0.04592
0.15998	0.05777	0.16051	0.06176	0.15998	0.05833	0.16015	0.05688	0.15998	0.049	0.16015	0.04674	0.15998	0.04442	0.16015	0.04592
0.16015	0.05578	0.16069	0.06175	0.16015	0.05908	0.16033	0.05685	0.16015	0.04564	0.16033	0.04671	0.16015	0.0439	0.16033	0.04591
0.16033	0.05579	0.16086	0.06174	0.16033	0.05912	0.16051	0.05682	0.16033	0.04763	0.16051	0.04668	0.16033	0.04723	0.16051	0.0459
0.16051	0.05952	0.16104	0.06173	0.16051	0.05496	0.16069	0.05679	0.16051	0.04335	0.16069	0.04665	0.16051	0.03417	0.16069	0.0459
0.16069	0.05564	0.16122	0.06172	0.16069	0.06191	0.16086	0.05676	0.16069	0.04972	0.16086	0.04662	0.16069	0.04085	0.16086	0.04589
0.16086	0.05634	0.1614	0.06172	0.16086	0.05642	0.16104	0.05673	0.16086	0.04713	0.16104	0.0466	0.16086	0.04148	0.16104	0.04588
0.16104	0.05509	0.16158	0.06171	0.16104	0.05048	0.16122	0.0567	0.16104	0.04211	0.16122	0.04657	0.16104	0.03587	0.16122	0.04588
0.16122	0.06211	0.16175	0.0617	0.16122	0.06375	0.1614	0.05667	0.16122	0.05397	0.1614	0.04654	0.16122	0.04743	0.1614	0.04587
0.1614	0.06173	0.16193	0.06169	0.1614	0.06171	0.16158	0.05665	0.1614	0.04565	0.16158	0.04651	0.1614	0.04979	0.16158	0.04586
0.16158	0.05321	0.16211	0.06168	0.16158	0.0564	0.16175	0.05662	0.16158	0.04599	0.16175	0.04648	0.16158	0.04382	0.16175	0.04585
0.16175	0.05849	0.16229	0.06167	0.16175	0.06077	0.16193	0.05659	0.16175	0.04503	0.16193	0.04646	0.16175	0.04112	0.16193	0.04584
0.16193	0.0561	0.16246	0.06166	0.16193	0.05327	0.16211	0.05656	0.16193	0.04183	0.16211	0.04643	0.16193	0.03744	0.16211	0.04584
0.16211	0.05736	0.16264	0.06165	0.16211	0.05884	0.16229	0.05654	0.16211	0.04861	0.16229	0.0464	0.16211	0.04411	0.16229	0.04583
0.16229	0.06136	0.16282	0.06165	0.16229	0.06098	0.16246	0.05651	0.16229	0.0507	0.16246	0.04638	0.16229	0.04574	0.16246	0.04582
0.16246	0.05578	0.163	0.06164	0.16246	0.05765	0.16264	0.05648	0.16246	0.04531	0.16264	0.04635	0.16246	0.04164	0.16264	0.04581
0.16264	0.0591	0.16318	0.06163	0.16264	0.0619	0.16282	0.05646	0.16264	0.04453	0.16282	0.04633	0.16264	0.04161	0.16282	0.04581
0.16282	0.05875	0.16335	0.06162	0.16282	0.05906	0.163	0.05643	0.16282	0.05045	0.163	0.0463	0.16282	0.0461	0.163	0.0458
0.163	0.05779	0.16353	0.06161	0.163	0.05559	0.16318	0.05641	0.163	0.04524	0.16318	0.04627	0.163	0.04038	0.16318	0.04579
0.16318	0.05992	0.16371	0.0616	0.16318	0.05371	0.16335	0.05638	0.16318	0.04779	0.16335	0.04625	0.16318	0.04443	0.16335	0.04579
0.16335	0.05534	0.16389	0.06159	0.16335	0.05697	0.16353	0.05636	0.16335	0.0458	0.16353	0.04623	0.16335	0.04272	0.16353	0.04578
0.16353	0.05975	0.16406	0.06158	0.16353	0.06171	0.16371	0.05633	0.16353	0.04964	0.16371	0.0462	0.16353	0.04217	0.16371	0.04577
0.16371	0.05767	0.16424	0.06157	0.16371	0.05739	0.16389	0.05631	0.16371	0.04984	0.16389	0.04618	0.16371	0.04372	0.16389	0.04576
0.16389	0.06148	0.16442	0.06156	0.16389	0.05759	0.16406	0.05629	0.16389	0.05024	0.16406	0.04615	0.16389	0.04327	0.16406	0.04576
0.16406	0.05913	0.1646	0.06156	0.16406	0.06083	0.16424	0.05626	0.16406	0.04647	0.16424	0.04613	0.16406	0.04142	0.16424	0.04575
0.16424	0.06033	0.16478	0.06155	0.16424	0.05879	0.16442	0.05624	0.16424	0.04648	0.16442	0.04611	0.16424	0.04225	0.16442	0.04574
0.16442	0.05963	0.16495	0.06154	0.16442	0.05518	0.1646	0.05622	0.16442	0.04556	0.1646	0.04609	0.16442	0.04419	0.1646	0.04574
0.1646	0.05711	0.16513	0.06153	0.1646	0.05762	0.16478	0.05619	0.1646	0.0476	0.16478	0.04606	0.1646	0.04557	0.16478	0.04573
0.16478	0.05723	0.16531	0.06152	0.16478	0.0595	0.16495	0.05617	0.16478	0.04977	0.16495	0.04604	0.16478	0.04527	0.16495	0.04572
0.16495	0.06079	0.16549	0.06151	0.16495	0.05596	0.16513	0.05615	0.16495	0.04711	0.16513	0.04602	0.16495	0.03762	0.16513	0.04572
0.16513	0.066	0.16566	0.0615	0.16513	0.05712	0.16531	0.05613	0.16513	0.04502	0.16531	0.046	0.16513	0.04628	0.16531	0.04571
0.16531	0.05953	0.16584	0.06149	0.16531	0.06044	0.16549	0.05611	0.16531	0.04678	0.16549	0.04598	0.16531	0.04302	0.16549	0.0457
0.16549	0.05503	0.16602	0.06148	0.16549	0.05858	0.16566	0.05608	0.16549	0.04116	0.16566	0.04596	0.16549	0.04107	0.16566	0.04569
0.16566	0.05614	0.1662	0.06148	0.16566	0.05423	0.16584	0.05606	0.16566	0.04605	0.16584	0.04594	0.16566	0.0413	0.16584	0.04569
0.16584	0.05614	0.16638	0.06147	0.16584	0.05358	0.16602	0.05604	0.16584	0.04765	0.16602	0.04592	0.16584	0.03965	0.16602	0.04568
0.16602	0.06244	0.16655	0.06146	0.16602	0.06404	0.1662	0.05602	0.16602	0.05049	0.1662	0.0459	0.16602	0.04445	0.1662	0.04567
0.1662	0.05951	0.16673	0.06145	0.1662	0.06051	0.16638	0.056	0.1662	0.04413	0.16638	0.04588	0.1662	0.04312	0.16638	0.04567
0.16638	0.05976	0.16691	0.06144	0.16638	0.05902	0.16655	0.05598	0.16638	0.04672	0.16655	0.04586	0.16638	0.04504	0.16655	0.04566
0.16655	0.05829	0.16709	0.06144	0.16655	0.05798	0.16673	0.05596	0.16655	0.04303	0.16673	0.04584	0.16655	0.04456	0.16673	0.04565
0.16673	0.06185	0.16726	0.06143	0.16673	0.05991	0.16691	0.05594	0.16673	0.04915	0.16691	0.04582	0.16673	0.04329	0.16691	0.04565
0.16691	0.054	0.16744	0.06142	0.16691	0.05945	0.16709	0.05592	0.16691	0.04861	0.16709	0.0458	0.16691	0.04604	0.16709	0.04564
0.16709	0.05734	0.16762	0.06141	0.16709	0.06242	0.16726	0.0559	0.16709	0.04377	0.16726	0.04578	0.16709	0.04526	0.16726	0.04563
0.16726	0.05812	0.1678	0.0614	0.16726	0.06014	0.16744	0.05588	0.16726	0.04943	0.16744	0.04576	0.16726	0.04203	0.16744	0.04562
0.16744	0.05934	0.16797	0.0614	0.16744	0.05795	0.16762	0.05586	0.16744	0.04353	0.16762	0.04574	0.16744	0.04449	0.16762	0.04562
0.16762	0.05472	0.16815	0.06139	0.16762	0.0603	0.1678	0.05585	0.16762	0.04675	0.1678	0.04573	0.16762	0.04343	0.1678	0.04561
0.1678	0.06054	0.16833	0.06138	0.1678	0.05916	0.16797	0.05583	0.1678	0.04607	0.16797	0.04571	0.1678	0.04781	0.16797	0.04561
0.16797	0.06501	0.16851	0.06137	0.16797	0.06505	0.16815	0.05581	0.16797	0.04908	0.16815	0.04569	0.16797	0.04493	0.16815	0.0456
0.16815	0.05824	0.16869	0.06137	0.16815	0.06208	0.16833	0.05579	0.16815	0.04633	0.16833	0.04568	0.16815	0.0413	0.16833	0.04559
0.16833	0.06047	0.16886	0.06136	0.16833	0.06233	0.16851	0.05578	0.16833	0.05108	0.16851	0.04566	0.16833	0.04661	0.16851	0.04559
0.16851	0.05962	0.16904	0.06135	0.16851	0.05896	0.16869	0.05576	0.16851	0.04425	0.16869	0.04564	0.16851	0.04221	0.16869	0.04558
0.16869	0.05664	0.16922	0.06135	0.16869	0.05614	0.16886	0.05574	0.16869	0.0404	0.16886	0.04563	0.16869	0.04239	0.16886	0.04557
0.16886	0.05205	0.1694	0.06134	0.16886	0.05436	0.16904	0.05572	0.16886	0.04852	0.16904	0.04561	0.16886	0.04262	0.16904	0.04557
0.16904	0.05568	0.16957	0.06133	0.16904	0.05895	0.16922	0.05571	0.16904	0.04704	0.16922	0.0456	0.16904	0.04389	0.16922	0.04556
0.16922	0.05954	0.16975	0.06133	0.16922	0.05726	0.1694	0.05569	0.16922	0.0492	0.1694	0.04558	0.16922	0.04118	0.1694	0.04556
0.1694	0.05835	0.16993	0.06132	0.1694	0.05479	0.16957	0.05568	0.1694	0.04799	0.16957	0.04557	0.1694	0.04073	0.16957	0.04555
0.16957	0.05659	0.17011	0.06131	0.16957	0.05697	0.16975	0.05566	0.16957	0.04584	0.16975	0.04555	0.16957	0.04164	0.16975	0.04554
0.16975	0.05967	0.17029	0.06131	0.16975	0.05988	0.16993	0.05564	0.16975	0.04572	0.16993	0.04554	0.16975	0.04268	0.16993	0.04554
0.16993	0.05762	0.17046	0.0613	0.16993	0.05937	0.17011	0.05563	0.16993	0.0453	0.17011	0.04552	0.16993	0.04302	0.17011	0.04553
0.17011	0.05657	0.17064	0.06129	0.17011	0.05953	0.17029	0.05561	0.17011	0.04715	0.17029	0.04551	0.17011	0.03738	0.17029	0.04552
0.17029	0.05327	0.17082	0.06129	0.17029	0.05402	0.17046	0.0556	0.17029	0.04417	0.17046	0.04549	0.17029	0.04269	0.17046	0.04552
0.17046	0.05742	0.171	0.06128	0.17046	0.05737	0.17064	0.05558	0.17046	0.04176	0.17064	0.04548	0.17046	0.03967	0.17064	0.04551
0.17064	0.05305	0.17117	0.06128	0.17064	0.0527	0.17082	0.05557	0.17064	0.0435	0.17082	0.04547	0.17064	0.0438	0.17082	0.0455
0.17082	0.04811	0.17135	0.06127	0.17082	0.05365	0.171	0.05556	0.17082	0.0439	0.171	0.04545	0.17082	0.03528	0.171	0.0455
0.171	0.0609	0.17153	0.06126	0.171	0.05745	0.17117	0.05554	0.171	0.04805	0.17117	0.04544	0.171	0.04472	0.17117	0.04549
0.17117	0.06086	0.17171	0.06126	0.17117	0.06023	0.17135	0.05553	0.17117	0.05149	0.17135	0.04543	0.17117	0.04717	0.17135	0.04549
0.17135	0.06242	0.17189	0.06125	0.17135	0.05663	0.17153	0.05552	0.17135	0.04839	0.17153	0.04542	0.17135	0.04175	0.17153	0.04548
0.17153	0.05736	0.17206	0.06125	0.17153	0.05325	0.17171	0.0555	0.17153	0.04808	0.17171	0.0454	0.17153	0.04163	0.17171	0.04547
0.17171	0.05923	0.17224	0.06124	0.17171	0.05967	0.17189	0.05549	0.17171	0.05078	0.17189	0.04539	0.17171	0.04615	0.17189	0.04547
0.17189	0.05426	0.17242	0.06123	0.17189	0.05886	0.17206	0.05548	0.17189	0.04401	0.17206	0.04538	0.17189	0.04033	0.17206	0.04546
0.17206	0.05855	0.1726	0.06123	0.17206	0.05409	0.17224	0.05546	0.17206	0.04548	0.17224	0.04537	0.17206	0.04706	0.17224	0.04545
0.17224	0.06041	0.17277	0.06122	0.17224	0.0617	0.17242	0.05545	0.17224	0.04373	0.17242	0.04536	0.17224	0.04458	0.17242	0.04545
0.17242	0.05559	0.17295	0.06122	0.17242	0.05833	0.1726	0.05544	0.17242	0.04412	0.1726	0.04534	0.17242	0.0425	0.1726	0.04544
0.1726	0.0572	0.17313	0.06121	0.1726	0.05314	0.17277	0.05543	0.1726	0.04954	0.17277	0.04533	0.1726	0.04549	0.17277	0.04544
0.17277	0.05505	0.17331	0.06121	0.17277	0.05781	0.17295	0.05541	0.17277	0.04867	0.17295	0.04532	0.17277	0.04461	0.17295	0.04543
0.17295	0.05501	0.17349	0.0612	0.17295	0.05406	0.17313	0.0554	0.17295	0.04436	0.17313	0.04531	0.17295	0.04076	0.17313	0.04542
0.17313	0.05721	0.17366	0.0612	0.17313	0.05442	0.17331	0.05539	0.17313	0.04577	0.17331	0.0453	0.17313	0.04502	0.17331	0.04542
0.17331	0.05863	0.17384	0.06119	0.17331	0.05927	0.17349	0.05538	0.17331	0.04567	0.17349	0.04529	0.17331	0.04854	0.17349	0.04541
0.17349	0.05301	0.17402	0.06119	0.17349	0.05628	0.17366	0.05537	0.17349	0.04514	0.17366	0.04528	0.17349	0.04036	0.17366	0.04541
0.17366	0.05459	0.1742	0.06118	0.17366	0.05315	0.17384	0.05536	0.17366	0.04269	0.17384	0.04527	0.17366	0.04299	0.17384	0.0454
0.17384	0.05772	0.17437	0.06118	0.17384	0.06061	0.17402	0.05535	0.17384	0.04423	0.17402	0.04526	0.17384	0.04348	0.17402	0.0454
0.17402	0.05626	0.17455	0.06117	0.17402	0.05671	0.1742	0.05534	0.17402	0.04607	0.1742	0.04525	0.17402	0.03821	0.1742	0.04539
0.1742	0.05828	0.17473	0.06117	0.1742	0.05837	0.17437	0.05533	0.1742	0.04432	0.17437	0.04524	0.1742	0.04154	0.17437	0.04538
0.17437	0.05725	0.17491	0.06116	0.17437	0.05651	0.17455	0.05532	0.17437	0.04366	0.17455	0.04524	0.17437	0.038	0.17455	0.04538
0.17455	0.05997	0.17509	0.06116	0.17455	0.06166	0.17473	0.05531	0.17455	0.04521	0.17473	0.04523	0.17455	0.04767	0.17473	0.04537
0.17473	0.05709	0.17526	0.06115	0.17473	0.06051	0.17491	0.0553	0.17473	0.04858	0.17491	0.04522	0.17473	0.04604	0.17491	0.04537
0.17491	0.05767	0.17544	0.06115	0.17491	0.06142	0.17509	0.05529	0.17491	0.04832	0.17509	0.04521	0.17491	0.04746	0.17509	0.04536
0.17509	0.05605	0.17562	0.06114	0.17509	0.05943	0.17526	0.05528	0.17509	0.0457	0.17526	0.0452	0.17509	0.04489	0.17526	0.04536
0.17526	0.05612	0.1758	0.06114	0.17526	0.05934	0.17544	0.05527	0.17526	0.05027	0.17544	0.04519	0.17526	0.04328	0.17544	0.04535
0.17544	0.05649	0.17597	0.06113	0.17544	0.05892	0.17562	0.05526	0.17544	0.0472	0.17562	0.04519	0.17544	0.04521	0.17562	0.04535
0.17562	0.0585	0.17615	0.06113	0.17562	0.06057	0.1758	0.05525	0.17562	0.0455	0.1758	0.04518	0.17562	0.04277	0.1758	0.04534
0.1758	0.05612	0.17633	0.06112	0.1758	0.0557	0.17597	0.05524	0.1758	0.04562	0.17597	0.04517	0.1758	0.0418	0.17597	0.04534
0.17597	0.05934	0.17651	0.06112	0.17597	0.05285	0.17615	0.05523	0.17597	0.04198	0.17615	0.04517	0.17597	0.04136	0.17615	0.04533
0.17615	0.05533	0.17669	0.06111	0.17615	0.05765	0.17633	0.05523	0.17615	0.04385	0.17633	0.04516	0.17615	0.04508	0.17633	0.04532
0.17633	0.05496	0.17686	0.06111	0.17633	0.05895	0.17651	0.05522	0.17633	0.04702	0.17651	0.04515	0.17633	0.0416	0.17651	0.04532
0.17651	0.06366	0.17704	0.06111	0.17651	0.05848	0.17669	0.05521	0.17651	0.04788	0.17669	0.04514	0.17651	0.04531	0.17669	0.04531
0.17669	0.05893	0.17722	0.0611	0.17669	0.05513	0.17686	0.0552	0.17669	0.04638	0.17686	0.04514	0.17669	0.04566	0.17686	0.04531
0.17686	0.0573	0.1774	0.0611	0.17686	0.05509	0.17704	0.05519	0.17686	0.04974	0.17704	0.04513	0.17686	0.04115	0.17704	0.0453
0.17704	0.0691	0.17757	0.06109	0.17704	0.0663	0.17722	0.05519	0.17704	0.04871	0.17722	0.04513	0.17704	0.05131	0.17722	0.0453
0.17722	0.0533	0.17775	0.06109	0.17722	0.05697	0.1774	0.05518	0.17722	0.04469	0.1774	0.04512	0.17722	0.04279	0.1774	0.04529
0.1774	0.05539	0.17793	0.06109	0.1774	0.0588	0.17757	0.05517	0.1774	0.04426	0.17757	0.04511	0.1774	0.04423	0.17757	0.04529
0.17757	0.06068	0.17811	0.06108	0.17757	0.06096	0.17775	0.05517	0.17757	0.04804	0.17775	0.04511	0.17757	0.04518	0.17775	0.04529
0.17775	0.05885	0.17829	0.06108	0.17775	0.05951	0.17793	0.05516	0.17775	0.04282	0.17793	0.0451	0.17775	0.04741	0.17793	0.04528
0.17793	0.06015	0.17846	0.06107	0.17793	0.05906	0.17811	0.05515	0.17793	0.05403	0.17811	0.0451	0.17793	0.04499	0.17811	0.04528
0.17811	0.05854	0.17864	0.06107	0.17811	0.05244	0.17829	0.05515	0.17811	0.04588	0.17829	0.04509	0.17811	0.04409	0.17829	0.04527
0.17829	0.05692	0.17882	0.06107	0.17829	0.06029	0.17846	0.05514	0.17829	0.04543	0.17846	0.04509	0.17829	0.03933	0.17846	0.04527
0.17846	0.06201	0.179	0.06106	0.17846	0.05677	0.17864	0.05513	0.17846	0.05075	0.17864	0.04508	0.17846	0.05049	0.17864	0.04526
0.17864	0.0605	0.17917	0.06106	0.17864	0.05342	0.17882	0.05513	0.17864	0.047	0.17882	0.04508	0.17864	0.04198	0.17882	0.04526
0.17882	0.05963	0.17935	0.06106	0.17882	0.05814	0.179	0.05512	0.17882	0.04721	0.179	0.04508	0.17882	0.0432	0.179	0.04525
0.179	0.05626	0.17953	0.06105	0.179	0.05214	0.17917	0.05512	0.179	0.04575	0.17917	0.04507	0.179	0.03931	0.17917	0.04525
0.17917	0.05912	0.17971	0.06105	0.17917	0.05602	0.17935	0.05511	0.17917	0.04267	0.17935	0.04507	0.17917	0.04221	0.17935	0.04524
0.17935	0.05678	0.17989	0.06105	0.17935	0.05821	0.17953	0.05511	0.17935	0.04342	0.17953	0.04506	0.17935	0.03611	0.17953	0.04524
0.17953	0.05531	0.18006	0.06105	0.17953	0.05427	0.17971	0.0551	0.17953	0.0417	0.17971	0.04506	0.17953	0.04177	0.17971	0.04524
0.17971	0.05363	0.18024	0.06104	0.17971	0.0502	0.17989	0.0551	0.17971	0.04253	0.17989	0.04506	0.17971	0.03778	0.17989	0.04523
0.17989	0.05913	0.18042	0.06104	0.17989	0.06453	0.18006	0.05509	0.17989	0.04182	0.18006	0.04505	0.17989	0.05163	0.18006	0.04523
0.18006	0.05073	0.1806	0.06104	0.18006	0.05331	0.18024	0.05509	0.18006	0.04411	0.18024	0.04505	0.18006	0.04731	0.18024	0.04522
0.18024	0.05838	0.18077	0.06103	0.18024	0.05464	0.18042	0.05508	0.18024	0.04727	0.18042	0.04505	0.18024	0.04545	0.18042	0.04522
0.18042	0.06053	0.18095	0.06103	0.18042	0.05761	0.1806	0.05508	0.18042	0.04523	0.1806	0.04504	0.18042	0.04088	0.1806	0.04522
0.1806	0.05929	0.18113	0.06103	0.1806	0.05579	0.18077	0.05507	0.1806	0.04404	0.18077	0.04504	0.1806	0.04624	0.18077	0.04521
0.18077	0.06542	0.18131	0.06103	0.18077	0.05946	0.18095	0.05507	0.18077	0.05483	0.18095	0.04504	0.18077	0.04896	0.18095	0.04521
0.18095	0.05627	0.18149	0.06103	0.18095	0.05813	0.18113	0.05506	0.18095	0.04563	0.18113	0.04503	0.18095	0.04533	0.18113	0.0452
0.18113	0.06346	0.18166	0.06102	0.18113	0.05993	0.18131	0.05506	0.18113	0.04997	0.18131	0.04503	0.18113	0.04671	0.18131	0.0452
0.18131	0.05594	0.18184	0.06102	0.18131	0.06088	0.18149	0.05506	0.18131	0.0442	0.18149	0.04503	0.18131	0.04835	0.18149	0.04519
0.18149	0.05788	0.18202	0.06102	0.18149	0.06037	0.18166	0.05505	0.18149	0.04535	0.18166	0.04503	0.18149	0.04437	0.18166	0.04519
0.18166	0.06067	0.1822	0.06102	0.18166	0.05575	0.18184	0.05505	0.18166	0.03999	0.18184	0.04503	0.18166	0.04438	0.18184	0.04519
0.18184	0.06004	0.18237	0.06102	0.18184	0.06096	0.18202	0.05505	0.18184	0.04968	0.18202	0.04502	0.18184	0.0496	0.18202	0.04518
0.18202	0.05722	0.18255	0.06101	0.18202	0.0578	0.1822	0.05504	0.18202	0.04743	0.1822	0.04502	0.18202	0.04381	0.1822	0.04518
0.1822	0.05928	0.18273	0.06101	0.1822	0.05789	0.18237	0.05504	0.1822	0.04758	0.18237	0.04502	0.1822	0.0456	0.18237	0.04518
0.18237	0.05934	0.18291	0.06101	0.18237	0.05944	0.18255	0.05504	0.18237	0.04577	0.18255	0.04502	0.18237	0.04601	0.18255	0.04517
0.18255	0.0533	0.18309	0.06101	0.18255	0.05569	0.18273	0.05504	0.18255	0.04449	0.18273	0.04502	0.18255	0.04188	0.18273	0.04517
0.18273	0.06171	0.18326	0.06101	0.18273	0.05997	0.18291	0.05503	0.18273	0.05106	0.18291	0.04502	0.18273	0.05195	0.18291	0.04517
0.18291	0.05671	0.18344	0.06101	0.18291	0.06057	0.18309	0.05503	0.18291	0.04359	0.18309	0.04502	0.18291	0.04134	0.18309	0.04516
0.18309	0.05584	0.18362	0.06101	0.18309	0.05461	0.18326	0.05503	0.18309	0.04264	0.18326	0.04502	0.18309	0.04332	0.18326	0.04516
0.18326	0.05637	0.1838	0.061	0.18326	0.05445	0.18344	0.05503	0.18326	0.04622	0.18344	0.04501	0.18326	0.04314	0.18344	0.04516
0.18344	0.05027	0.18397	0.061	0.18344	0.04982	0.18362	0.05502	0.18344	0.04132	0.18362	0.04501	0.18344	0.0404	0.18362	0.04515
0.18362	0.05645	0.18415	0.061	0.18362	0.05341	0.1838	0.05502	0.18362	0.0409	0.1838	0.04501	0.18362	0.03961	0.1838	0.04515
0.1838	0.05639	0.18433	0.061	0.1838	0.05763	0.18397	0.05502	0.1838	0.04619	0.18397	0.04501	0.1838	0.04018	0.18397	0.04515
0.18397	0.06178	0.18451	0.061	0.18397	0.06	0.18415	0.05502	0.18397	0.04533	0.18415	0.04501	0.18397	0.04818	0.18415	0.04514
0.18415	0.05571	0.18469	0.061	0.18415	0.05908	0.18433	0.05502	0.18415	0.04747	0.18433	0.04501	0.18415	0.0448	0.18433	0.04514
0.18433	0.06337	0.18486	0.061	0.18433	0.05847	0.18451	0.05501	0.18433	0.042	0.18451	0.04501	0.18433	0.04491	0.18451	0.04514
0.18451	0.05984	0.18504	0.061	0.18451	0.0559	0.18469	0.05501	0.18451	0.05031	0.18469	0.04501	0.18451	0.0439	0.18469	0.04513
0.18469	0.063	0.18522	0.061	0.18469	0.05704	0.18486	0.05501	0.18469	0.0514	0.18486	0.04501	0.18469	0.04739	0.18486	0.04513
0.18486	0.05933	0.1854	0.06099	0.18486	0.04834	0.18504	0.05501	0.18486	0.04277	0.18504	0.04501	0.18486	0.04127	0.18504	0.04513
0.18504	0.05571	0.18557	0.06099	0.18504	0.06221	0.18522	0.05501	0.18504	0.04477	0.18522	0.04501	0.18504	0.04167	0.18522	0.04512
0.18522	0.06096	0.18575	0.06099	0.18522	0.05345	0.1854	0.05501	0.18522	0.04694	0.1854	0.04501	0.18522	0.04558	0.1854	0.04512
0.1854	0.05889	0.18593	0.06099	0.1854	0.05718	0.18557	0.05501	0.1854	0.04329	0.18557	0.04501	0.1854	0.04169	0.18557	0.04512
0.18557	0.05697	0.18611	0.06099	0.18557	0.05726	0.18575	0.05501	0.18557	0.04071	0.18575	0.04501	0.18557	0.04543	0.18575	0.04511
0.18575	0.05637	0.18628	0.06099	0.18575	0.05368	0.18593	0.05501	0.18575	0.04117	0.18593	0.04502	0.18575	0.042	0.18593	0.04511
0.18593	0.05521	0.18646	0.06099	0.18593	0.05268	0.18611	0.05501	0.18593	0.03837	0.18611	0.04502	0.18593	0.0407	0.18611	0.04511
0.18611	0.0584	0.18664	0.06099	0.18611	0.05436	0.18628	0.05501	0.18611	0.0433	0.18628	0.04502	0.18611	0.04382	0.18628	0.04511
0.18628	0.0599	0.18682	0.06098	0.18628	0.06113	0.18646	0.05501	0.18628	0.04296	0.18646	0.04502	0.18628	0.04297	0.18646	0.0451
0.18646	0.05303	0.187	0.06098	0.18646	0.05398	0.18664	0.05501	0.18646	0.04175	0.18664	0.04502	0.18646	0.04263	0.18664	0.0451
0.18664	0.05551	0.18717	0.06098	0.18664	0.05352	0.18682	0.05501	0.18664	0.04614	0.18682	0.04502	0.18664	0.04246	0.18682	0.0451
0.18682	0.05848	0.18735	0.06098	0.18682	0.05887	0.187	0.05501	0.18682	0.04226	0.187	0.04502	0.18682	0.05068	0.187	0.0451
0.187	0.05756	0.18753	0.06098	0.187	0.05391	0.18717	0.05501	0.187	0.04861	0.18717	0.04502	0.187	0.04618	0.18717	0.04509
0.18717	0.05886	0.18771	0.06098	0.18717	0.05468	0.18735	0.05501	0.18717	0.04913	0.18735	0.04503	0.18717	0.04814	0.18735	0.04509
0.18735	0.05656	0.18788	0.06098	0.18735	0.05838	0.18753	0.05501	0.18735	0.04338	0.18753	0.04503	0.18735	0.04079	0.18753	0.04509
0.18753	0.05321	0.18806	0.06097	0.18753	0.05732	0.18771	0.05501	0.18753	0.04639	0.18771	0.04503	0.18753	0.04495	0.18771	0.04509
0.18771	0.05678	0.18824	0.06097	0.18771	0.05902	0.18788	0.05501	0.18771	0.04692	0.18788	0.04503	0.18771	0.04632	0.18788	0.04508
0.18788	0.0555	0.18842	0.06097	0.18788	0.05276	0.18806	0.05501	0.18788	0.0416	0.18806	0.04503	0.18788	0.04566	0.18806	0.04508
0.18806	0.05869	0.1886	0.06097	0.18806	0.0571	0.18824	0.05501	0.18806	0.0536	0.18824	0.04504	0.18806	0.04762	0.18824	0.04508
0.18824	0.05921	0.18877	0.06097	0.18824	0.05643	0.18842	0.05501	0.18824	0.05217	0.18842	0.04504	0.18824	0.04471	0.18842	0.04508
0.18842	0.05852	0.18895	0.06097	0.18842	0.06006	0.1886	0.05501	0.18842	0.04882	0.1886	0.04504	0.18842	0.04325	0.1886	0.04507
0.1886	0.05278	0.18913	0.06096	0.1886	0.05128	0.18877	0.05501	0.1886	0.04609	0.18877	0.04504	0.1886	0.04255	0.18877	0.04507
0.18877	0.05398	0.18931	0.06096	0.18877	0.05864	0.18895	0.05501	0.18877	0.04685	0.18895	0.04504	0.18877	0.04375	0.18895	0.04507
0.18895	0.06687	0.18948	0.06096	0.18895	0.06126	0.18913	0.05501	0.18895	0.0479	0.18913	0.04505	0.18895	0.04623	0.18913	0.04507
0.18913	0.0608	0.18966	0.06096	0.18913	0.06258	0.18931	0.05501	0.18913	0.04761	0.18931	0.04505	0.18913	0.04698	0.18931	0.04507
0.18931	0.06045	0.18984	0.06095	0.18931	0.05875	0.18948	0.05502	0.18931	0.04631	0.18948	0.04505	0.18931	0.04108	0.18948	0.04506
0.18948	0.05879	0.19002	0.06095	0.18948	0.06352	0.18966	0.05502	0.18948	0.05073	0.18966	0.04506	0.18948	0.04482	0.18966	0.04506
0.18966	0.05736	0.1902	0.06095	0.18966	0.06002	0.18984	0.05502	0.18966	0.04535	0.18984	0.04506	0.18966	0.04213	0.18984	0.04506
0.18984	0.05852	0.19037	0.06095	0.18984	0.05911	0.19002	0.05502	0.18984	0.04534	0.19002	0.04506	0.18984	0.04103	0.19002	0.04506
0.19002	0.05135	0.19055	0.06094	0.19002	0.05308	0.1902	0.05502	0.19002	0.04198	0.1902	0.04506	0.19002	0.03939	0.1902	0.04506
0.1902	0.05886	0.19073	0.06094	0.1902	0.05867	0.19037	0.05502	0.1902	0.0524	0.19037	0.04507	0.1902	0.04654	0.19037	0.04505
0.19037	0.06042	0.19091	0.06094	0.19037	0.05519	0.19055	0.05502	0.19037	0.04848	0.19055	0.04507	0.19037	0.04632	0.19055	0.04505
0.19055	0.05375	0.19108	0.06094	0.19055	0.04985	0.19073	0.05503	0.19055	0.03702	0.19073	0.04507	0.19055	0.03831	0.19073	0.04505
0.19073	0.05665	0.19126	0.06093	0.19073	0.05665	0.19091	0.05503	0.19073	0.04245	0.19091	0.04508	0.19073	0.04849	0.19091	0.04505
0.19091	0.0611	0.19144	0.06093	0.19091	0.05846	0.19108	0.05503	0.19091	0.04853	0.19108	0.04508	0.19091	0.0479	0.19108	0.04505
0.19108	0.05824	0.19162	0.06093	0.19108	0.05957	0.19126	0.05503	0.19108	0.04317	0.19126	0.04508	0.19108	0.04024	0.19126	0.04505
0.19126	0.06125	0.1918	0.06093	0.19126	0.05947	0.19144	0.05503	0.19126	0.04592	0.19144	0.04509	0.19126	0.04451	0.19144	0.04504
0.19144	0.06174	0.19197	0.06092	0.19144	0.06089	0.19162	0.05504	0.19144	0.04619	0.19162	0.04509	0.19144	0.04344	0.19162	0.04504
0.19162	0.05262	0.19215	0.06092	0.19162	0.04956	0.1918	0.05504	0.19162	0.03666	0.1918	0.04509	0.19162	0.03842	0.1918	0.04504
0.1918	0.06167	0.19233	0.06092	0.1918	0.05603	0.19197	0.05504	0.1918	0.04548	0.19197	0.0451	0.1918	0.04556	0.19197	0.04504
0.19197	0.05858	0.19251	0.06091	0.19197	0.05779	0.19215	0.05504	0.19197	0.04642	0.19215	0.0451	0.19197	0.04746	0.19215	0.04504
0.19215	0.06392	0.19268	0.06091	0.19215	0.05715	0.19233	0.05505	0.19215	0.04207	0.19233	0.04511	0.19215	0.04442	0.19233	0.04504
0.19233	0.06016	0.19286	0.06091	0.19233	0.04938	0.19251	0.05505	0.19233	0.04796	0.19251	0.04511	0.19233	0.04118	0.19251	0.04504
0.19251	0.05915	0.19304	0.06091	0.19251	0.06206	0.19268	0.05505	0.19251	0.04748	0.19268	0.04511	0.19251	0.04572	0.19268	0.04504
0.19268	0.06961	0.19322	0.0609	0.19268	0.05983	0.19286	0.05505	0.19268	0.04686	0.19286	0.04512	0.19268	0.04811	0.19286	0.04503
0.19286	0.05521	0.1934	0.0609	0.19286	0.05708	0.19304	0.05506	0.19286	0.04385	0.19304	0.04512	0.19286	0.04427	0.19304	0.04503
0.19304	0.0581	0.19357	0.0609	0.19304	0.05738	0.19322	0.05506	0.19304	0.03889	0.19322	0.04513	0.19304	0.04331	0.19322	0.04503
0.19322	0.06719	0.19375	0.06089	0.19322	0.05713	0.1934	0.05506	0.19322	0.04304	0.1934	0.04513	0.19322	0.04494	0.1934	0.04503
0.1934	0.05649	0.19393	0.06089	0.1934	0.05593	0.19357	0.05507	0.1934	0.04562	0.19357	0.04513	0.1934	0.04145	0.19357	0.04503
0.19357	0.05936	0.19411	0.06089	0.19357	0.05639	0.19375	0.05507	0.19357	0.04771	0.19375	0.04514	0.19357	0.04504	0.19375	0.04503
0.19375	0.06019	0.19428	0.06088	0.19375	0.06138	0.19393	0.05507	0.19375	0.04663	0.19393	0.04514	0.19375	0.04907	0.19393	0.04503
0.19393	0.05747	0.19446	0.06088	0.19393	0.05473	0.19411	0.05508	0.19393	0.04725	0.19411	0.04515	0.19393	0.04503	0.19411	0.04503
0.19411	0.06191	0.19464	0.06088	0.19411	0.05591	0.19428	0.05508	0.19411	0.04468	0.19428	0.04515	0.19411	0.04655	0.19428	0.04503
0.19428	0.05624	0.19482	0.06087	0.19428	0.05415	0.19446	0.05508	0.19428	0.04332	0.19446	0.04516	0.19428	0.03915	0.19446	0.04502
0.19446	0.06506	0.195	0.06087	0.19446	0.06213	0.19464	0.05509	0.19446	0.04848	0.19464	0.04516	0.19446	0.04931	0.19464	0.04502
0.19464	0.05994	0.19517	0.06087	0.19464	0.05631	0.19482	0.05509	0.19464	0.04855	0.19482	0.04517	0.19464	0.04048	0.19482	0.04502
0.19482	0.06148	0.19535	0.06086	0.19482	0.0569	0.195	0.05509	0.19482	0.04619	0.195	0.04517	0.19482	0.03698	0.195	0.04502
0.195	0.05874	0.19553	0.06086	0.195	0.05692	0.19517	0.0551	0.195	0.04802	0.19517	0.04517	0.195	0.04605	0.19517	0.04502
0.19517	0.05913	0.19571	0.06086	0.19517	0.05477	0.19535	0.0551	0.19517	0.04431	0.19535	0.04518	0.19517	0.04711	0.19535	0.04502
0.19535	0.06118	0.19588	0.06085	0.19535	0.05524	0.19553	0.0551	0.19535	0.04078	0.19553	0.04518	0.19535	0.03622	0.19553	0.04502
0.19553	0.06198	0.19606	0.06085	0.19553	0.05998	0.19571	0.05511	0.19553	0.04403	0.19571	0.04519	0.19553	0.04251	0.19571	0.04502
0.19571	0.0548	0.19624	0.06085	0.19571	0.06022	0.19588	0.05511	0.19571	0.0428	0.19588	0.04519	0.19571	0.04586	0.19588	0.04502
0.19588	0.05722	0.19642	0.06084	0.19588	0.0569	0.19606	0.05511	0.19588	0.04543	0.19606	0.0452	0.19588	0.0435	0.19606	0.04502
0.19606	0.05582	0.1966	0.06084	0.19606	0.05093	0.19624	0.05512	0.19606	0.03762	0.19624	0.0452	0.19606	0.03952	0.19624	0.04502
0.19624	0.0588	0.19677	0.06084	0.19624	0.0625	0.19642	0.05512	0.19624	0.05151	0.19642	0.04521	0.19624	0.04875	0.19642	0.04502
0.19642	0.056	0.19695	0.06083	0.19642	0.05942	0.1966	0.05513	0.19642	0.04852	0.1966	0.04521	0.19642	0.04593	0.1966	0.04502
0.1966	0.05598	0.19713	0.06083	0.1966	0.05459	0.19677	0.05513	0.1966	0.04441	0.19677	0.04522	0.1966	0.03755	0.19677	0.04502
0.19677	0.05882	0.19731	0.06083	0.19677	0.05752	0.19695	0.05513	0.19677	0.04379	0.19695	0.04522	0.19677	0.04843	0.19695	0.04502
0.19695	0.05688	0.19748	0.06082	0.19695	0.05748	0.19713	0.05514	0.19695	0.04702	0.19713	0.04523	0.19695	0.04345	0.19713	0.04502
0.19713	0.05978	0.19766	0.06082	0.19713	0.05557	0.19731	0.05514	0.19713	0.04901	0.19731	0.04523	0.19713	0.04451	0.19731	0.04502
0.19731	0.06109	0.19784	0.06082	0.19731	0.05741	0.19748	0.05515	0.19731	0.04448	0.19748	0.04524	0.19731	0.04518	0.19748	0.04502
0.19748	0.05701	0.19802	0.06081	0.19748	0.05513	0.19766	0.05515	0.19748	0.04308	0.19766	0.04524	0.19748	0.0446	0.19766	0.04502
0.19766	0.05892	0.1982	0.06081	0.19766	0.06223	0.19784	0.05515	0.19766	0.0444	0.19784	0.04525	0.19766	0.04672	0.19784	0.04502
0.19784	0.06235	0.19837	0.06081	0.19784	0.06121	0.19802	0.05516	0.19784	0.04755	0.19802	0.04526	0.19784	0.05007	0.19802	0.04501
0.19802	0.05613	0.19855	0.0608	0.19802	0.05714	0.1982	0.05516	0.19802	0.05495	0.1982	0.04526	0.19802	0.04758	0.1982	0.04501
0.1982	0.05983	0.19873	0.0608	0.1982	0.05992	0.19837	0.05517	0.1982	0.04438	0.19837	0.04527	0.1982	0.04243	0.19837	0.04501
0.19837	0.058	0.19891	0.0608	0.19837	0.05891	0.19855	0.05517	0.19837	0.04364	0.19855	0.04527	0.19837	0.04593	0.19855	0.04501
0.19855	0.06144	0.19908	0.0608	0.19855	0.0631	0.19873	0.05518	0.19855	0.05089	0.19873	0.04528	0.19855	0.0471	0.19873	0.04501
0.19873	0.05866	0.19926	0.06079	0.19873	0.05758	0.19891	0.05518	0.19873	0.04587	0.19891	0.04528	0.19873	0.0471	0.19891	0.04501
0.19891	0.06489	0.19944	0.06079	0.19891	0.05684	0.19908	0.05518	0.19891	0.04343	0.19908	0.04529	0.19891	0.04418	0.19908	0.04501
0.19908	0.06115	0.19962	0.06079	0.19908	0.06117	0.19926	0.05519	0.19908	0.04934	0.19926	0.04529	0.19908	0.04307	0.19926	0.04501
0.19926	0.06227	0.1998	0.06078	0.19926	0.05558	0.19944	0.05519	0.19926	0.04788	0.19944	0.0453	0.19926	0.04536	0.19944	0.04501
0.19944	0.05611	0.19997	0.06078	0.19944	0.05384	0.19962	0.0552	0.19944	0.04717	0.19962	0.0453	0.19944	0.04212	0.19962	0.04501
0.19962	0.05869	0.20015	0.06078	0.19962	0.05304	0.1998	0.0552	0.19962	0.04764	0.1998	0.04531	0.19962	0.04196	0.1998	0.04501
0.1998	0.05883	0.20033	0.06077	0.1998	0.062	0.19997	0.05521	0.1998	0.04771	0.19997	0.04532	0.1998	0.04721	0.19997	0.04501
0.19997	0.05587	0.20051	0.06077	0.19997	0.05756	0.20015	0.05521	0.19997	0.04467	0.20015	0.04532	0.19997	0.04049	0.20015	0.04501
0.20015	0.06455	0.20068	0.06077	0.20015	0.06379	0.20033	0.05522	0.20015	0.04754	0.20033	0.04533	0.20015	0.05058	0.20033	0.04502
0.20033	0.06177	0.20086	0.06076	0.20033	0.05961	0.20051	0.05522	0.20033	0.04459	0.20051	0.04533	0.20033	0.04645	0.20051	0.04502
0.20051	0.05861	0.20104	0.06076	0.20051	0.05366	0.20068	0.05523	0.20051	0.0473	0.20068	0.04534	0.20051	0.04678	0.20068	0.04502
0.20068	0.06681	0.20122	0.06076	0.20068	0.06488	0.20086	0.05523	0.20068	0.04971	0.20086	0.04534	0.20068	0.05297	0.20086	0.04502
0.20086	0.05385	0.2014	0.06075	0.20086	0.05253	0.20104	0.05524	0.20086	0.03685	0.20104	0.04535	0.20086	0.03801	0.20104	0.04502
0.20104	0.06009	0.20157	0.06075	0.20104	0.05638	0.20122	0.05524	0.20104	0.05022	0.20122	0.04536	0.20104	0.04576	0.20122	0.04502
0.20122	0.0575	0.20175	0.06075	0.20122	0.05894	0.2014	0.05524	0.20122	0.04307	0.2014	0.04536	0.20122	0.0457	0.2014	0.04502
0.2014	0.06075	0.20193	0.06074	0.2014	0.0565	0.20157	0.05525	0.2014	0.04097	0.20157	0.04537	0.2014	0.04175	0.20157	0.04502
0.20157	0.0628			0.20157	0.06124	0.20175	0.05525	0.20157	0.04905	0.20175	0.04537	0.20157	0.04795	0.20175	0.04502
0.20175	0.06305			0.20175	0.06326	0.20193	0.05526	0.20175	0.04712	0.20193	0.04538	0.20175	0.04872	0.20193	0.04502
0.20193	0.05833			0.20193	0.05891	0.20211	0.05526	0.20193	0.04456	0.20211	0.04538	0.20193	0.04338	0.20211	0.04502
0.20211	0.06017			0.20211	0.05615	0.20228	0.05527	0.20211	0.04779	0.20228	0.04539	0.20211	0.0441	0.20228	0.04502
0.20228	0.0569			0.20228	0.05564	0.20246	0.05527	0.20228	0.03856	0.20246	0.0454	0.20228	0.04163	0.20246	0.04502
0.20246	0.05813			0.20246	0.05594	0.20264	0.05528	0.20246	0.03892	0.20264	0.0454	0.20246	0.03786	0.20264	0.04502
0.20264	0.05738			0.20264	0.05778	0.20282	0.05528	0.20264	0.04232	0.20282	0.04541	0.20264	0.04261	0.20282	0.04502
0.20282	0.05975			0.20282	0.05845	0.203	0.05529	0.20282	0.04349	0.203	0.04541	0.20282	0.04181	0.203	0.04502
0.203	0.06218			0.203	0.06014	0.20317	0.05529	0.203	0.04538	0.20317	0.04542	0.203	0.04362	0.20317	0.04502
0.20317	0.05755			0.20317	0.05668	0.20335	0.0553	0.20317	0.04617	0.20335	0.04542	0.20317	0.04349	0.20335	0.04502
0.20335	0.06243			0.20335	0.05561	0.20353	0.0553	0.20335	0.04567	0.20353	0.04543	0.20335	0.04754	0.20353	0.04502
0.20353	0.05899			0.20353	0.06028	0.20371	0.05531	0.20353	0.04645	0.20371	0.04544	0.20353	0.04237	0.20371	0.04502
0.20371	0.05945			0.20371	0.05409	0.20388	0.05531	0.20371	0.0479	0.20388	0.04544	0.20371	0.04112	0.20388	0.04502
0.20388	0.05696			0.20388	0.05592	0.20406	0.05532	0.20388	0.04842	0.20406	0.04545	0.20388	0.04401	0.20406	0.04503
0.20406	0.05806			0.20406	0.05644	0.20424	0.05532	0.20406	0.04964	0.20424	0.04545	0.20406	0.04512	0.20424	0.04503
0.20424	0.065			0.20424	0.05563	0.20442	0.05533	0.20424	0.04362	0.20442	0.04546	0.20424	0.04027	0.20442	0.04503
0.20442	0.05983			0.20442	0.05562	0.20459	0.05533	0.20442	0.04708	0.20459	0.04547	0.20442	0.04308	0.20459	0.04503
0.20459	0.06188			0.20459	0.05945	0.20477	0.05534	0.20459	0.04584	0.20477	0.04547	0.20459	0.04503	0.20477	0.04503
0.20477	0.05919			0.20477	0.0581	0.20495	0.05534	0.20477	0.04927	0.20495	0.04548	0.20477	0.04792	0.20495	0.04503
0.20495	0.06067			0.20495	0.05446	0.20513	0.05535	0.20495	0.04522	0.20513	0.04548	0.20495	0.04077	0.20513	0.04503
0.20513	0.05451			0.20513	0.06649	0.20531	0.05535	0.20513	0.0463	0.20531	0.04549	0.20513	0.04566	0.20531	0.04503
0.20531	0.05832			0.20531	0.05636	0.20548	0.05536	0.20531	0.04278	0.20548	0.0455	0.20531	0.04288	0.20548	0.04503
0.20548	0.0662			0.20548	0.05255	0.20566	0.05537	0.20548	0.05051	0.20566	0.0455	0.20548	0.04577	0.20566	0.04503
0.20566	0.0686			0.20566	0.05773	0.20584	0.05537	0.20566	0.04854	0.20584	0.04551	0.20566	0.04292	0.20584	0.04503
0.20584	0.06383			0.20584	0.05967	0.20602	0.05538	0.20584	0.04512	0.20602	0.04551	0.20584	0.04412	0.20602	0.04504
0.20602	0.05673			0.20602	0.0527	0.20619	0.05538	0.20602	0.03828	0.20619	0.04552	0.20602	0.03834	0.20619	0.04504
0.20619	0.05947			0.20619	0.05788	0.20637	0.05539	0.20619	0.0431	0.20637	0.04552	0.20619	0.0404	0.20637	0.04504
0.20637	0.06293			0.20637	0.05989	0.20655	0.05539	0.20637	0.04575	0.20655	0.04553	0.20637	0.0427	0.20655	0.04504
0.20655	0.06651			0.20655	0.05978	0.20673	0.0554	0.20655	0.04554	0.20673	0.04554	0.20655	0.05296	0.20673	0.04504
0.20673	0.06628			0.20673	0.06075	0.20691	0.0554	0.20673	0.05019	0.20691	0.04554	0.20673	0.04913	0.20691	0.04504
0.20691	0.06823			0.20691	0.0625	0.20708	0.05541	0.20691	0.04932	0.20708	0.04555	0.20691	0.04706	0.20708	0.04504
0.20708	0.06472			0.20708	0.05586	0.20726	0.05541	0.20708	0.04665	0.20726	0.04555	0.20708	0.04148	0.20726	0.04504
0.20726	0.06076			0.20726	0.05324	0.20744	0.05542	0.20726	0.04579	0.20744	0.04556	0.20726	0.04246	0.20744	0.04504
0.20744	0.0608			0.20744	0.0593	0.20762	0.05542	0.20744	0.04217	0.20762	0.04557	0.20744	0.04321	0.20762	0.04504
0.20762	0.0642			0.20762	0.05846	0.20779	0.05543	0.20762	0.04309	0.20779	0.04557	0.20762	0.04387	0.20779	0.04504
0.20779	0.06795			0.20779	0.05578	0.20797	0.05543	0.20779	0.04502	0.20797	0.04558	0.20779	0.04644	0.20797	0.04505
0.20797	0.07089			0.20797	0.05884	0.20815	0.05544	0.20797	0.04665	0.20815	0.04558	0.20797	0.05063	0.20815	0.04505
0.20815	0.0679			0.20815	0.05694	0.20833	0.05544	0.20815	0.04284	0.20833	0.04559	0.20815	0.04335	0.20833	0.04505
0.20833	0.06173			0.20833	0.05187	0.20851	0.05545	0.20833	0.04206	0.20851	0.04559	0.20833	0.03603	0.20851	0.04505
0.20851	0.06205			0.20851	0.05597	0.20868	0.05545	0.20851	0.0405	0.20868	0.0456	0.20851	0.04203	0.20868	0.04505
0.20868	0.06956			0.20868	0.0595	0.20886	0.05546	0.20868	0.04652	0.20886	0.04561	0.20868	0.05181	0.20886	0.04505
0.20886	0.06875			0.20886	0.05996	0.20904	0.05546	0.20886	0.04893	0.20904	0.04561	0.20886	0.0467	0.20904	0.04505
0.20904	0.0637			0.20904	0.05623	0.20922	0.05547	0.20904	0.04376	0.20922	0.04562	0.20904	0.04551	0.20922	0.04505
0.20922	0.07366			0.20922	0.0608	0.20939	0.05547	0.20922	0.0467	0.20939	0.04562	0.20922	0.04617	0.20939	0.04505
0.20939	0.06603			0.20939	0.05864	0.20957	0.05548	0.20939	0.05127	0.20957	0.04563	0.20939	0.04633	0.20957	0.04506
0.20957	0.06176			0.20957	0.05604	0.20975	0.05548	0.20957	0.04552	0.20975	0.04563	0.20957	0.04339	0.20975	0.04506
0.20975	0.06199			0.20975	0.05946	0.20993	0.05549	0.20975	0.04921	0.20993	0.04564	0.20975	0.04155	0.20993	0.04506
0.20993	0.06476			0.20993	0.0615	0.21011	0.05549	0.20993	0.04278	0.21011	0.04564	0.20993	0.04053	0.21011	0.04506
0.21011	0.07043			0.21011	0.05796	0.21028	0.0555	0.21011	0.04591	0.21028	0.04565	0.21011	0.04318	0.21028	0.04506
0.21028	0.06985			0.21028	0.05771	0.21046	0.0555	0.21028	0.04739	0.21046	0.04566	0.21028	0.04732	0.21046	0.04506
0.21046	0.07025			0.21046	0.0585	0.21064	0.05551	0.21046	0.04302	0.21064	0.04566	0.21046	0.04536	0.21064	0.04506
0.21064	0.07104			0.21064	0.06201	0.21082	0.05551	0.21064	0.05061	0.21082	0.04567	0.21064	0.04703	0.21082	0.04506
0.21082	0.07388			0.21082	0.06303	0.21099	0.05552	0.21082	0.05052	0.21099	0.04567	0.21082	0.04587	0.21099	0.04507
0.21099	0.06819			0.21099	0.05143	0.21117	0.05552	0.21099	0.04299	0.21117	0.04568	0.21099	0.03761	0.21117	0.04507
0.21117	0.07031			0.21117	0.06072	0.21135	0.05553	0.21117	0.04806	0.21135	0.04568	0.21117	0.04627	0.21135	0.04507
0.21135	0.0745			0.21135	0.061	0.21153	0.05553	0.21135	0.05593	0.21153	0.04569	0.21135	0.05027	0.21153	0.04507
0.21153	0.07147			0.21153	0.06421	0.21171	0.05554	0.21153	0.04564	0.21171	0.04569	0.21153	0.05049	0.21171	0.04507
0.21171	0.06948			0.21171	0.05142	0.21188	0.05554	0.21171	0.04501	0.21188	0.0457	0.21171	0.04374	0.21188	0.04507
0.21188	0.07244			0.21188	0.06387	0.21206	0.05555	0.21188	0.04994	0.21206	0.0457	0.21188	0.04562	0.21206	0.04507
0.21206	0.0741			0.21206	0.06106	0.21224	0.05555	0.21206	0.0445	0.21224	0.04571	0.21206	0.04488	0.21224	0.04507
0.21224	0.07652			0.21224	0.06152	0.21242	0.05556	0.21224	0.04542	0.21242	0.04572	0.21224	0.04658	0.21242	0.04508
0.21242	0.06611			0.21242	0.05145	0.21259	0.05556	0.21242	0.0402	0.21259	0.04572	0.21242	0.04081	0.21259	0.04508
0.21259	0.07119			0.21259	0.05904	0.21277	0.05557	0.21259	0.0431	0.21277	0.04573	0.21259	0.04242	0.21277	0.04508
0.21277	0.07135			0.21277	0.05659	0.21295	0.05557	0.21277	0.04567	0.21295	0.04573	0.21277	0.04128	0.21295	0.04508
0.21295	0.07257			0.21295	0.05087	0.21313	0.05558	0.21295	0.04221	0.21313	0.04574	0.21295	0.0433	0.21313	0.04508
0.21313	0.0718			0.21313	0.05037	0.21331	0.05558	0.21313	0.04451	0.21331	0.04574	0.21313	0.04055	0.21331	0.04508
0.21331	0.07015			0.21331	0.05923	0.21348	0.05559	0.21331	0.04885	0.21348	0.04575	0.21331	0.0494	0.21348	0.04508
0.21348	0.07343			0.21348	0.05562	0.21366	0.05559	0.21348	0.04083	0.21366	0.04575	0.21348	0.0454	0.21366	0.04509
0.21366	0.07449			0.21366	0.05806	0.21384	0.0556	0.21366	0.04747	0.21384	0.04576	0.21366	0.04767	0.21384	0.04509
0.21384	0.07007			0.21384	0.05795	0.21402	0.0556	0.21384	0.04106	0.21402	0.04576	0.21384	0.04772	0.21402	0.04509
0.21402	0.06636			0.21402	0.06076	0.21419	0.05561	0.21402	0.04593	0.21419	0.04577	0.21402	0.04228	0.21419	0.04509
0.21419	0.07359			0.21419	0.06335	0.21437	0.05561	0.21419	0.04561	0.21437	0.04577	0.21419	0.05032	0.21437	0.04509
0.21437	0.06834			0.21437	0.06531	0.21455	0.05562	0.21437	0.04659	0.21455	0.04578	0.21437	0.04596	0.21455	0.04509
0.21455	0.07954			0.21455	0.06167	0.21473	0.05562	0.21455	0.05094	0.21473	0.04578	0.21455	0.04812	0.21473	0.04509
0.21473	0.07494			0.21473	0.05786	0.21491	0.05563	0.21473	0.04762	0.21491	0.04579	0.21473	0.04884	0.21491	0.0451
0.21491	0.07436			0.21491	0.06559	0.21508	0.05563	0.21491	0.0429	0.21508	0.04579	0.21491	0.04402	0.21508	0.0451
0.21508	0.08195			0.21508	0.06007	0.21526	0.05564	0.21508	0.05627	0.21526	0.0458	0.21508	0.05	0.21526	0.0451
0.21526	0.06968			0.21526	0.06074	0.21544	0.05564	0.21526	0.04604	0.21544	0.0458	0.21526	0.03834	0.21544	0.0451
0.21544	0.07029			0.21544	0.04866	0.21562	0.05565	0.21544	0.03949	0.21562	0.04581	0.21544	0.03869	0.21562	0.0451
0.21562	0.0779			0.21562	0.06191	0.21579	0.05565	0.21562	0.04534	0.21579	0.04581	0.21562	0.04609	0.21579	0.0451
0.21579	0.06629			0.21579	0.06099	0.21597	0.05565	0.21579	0.04383	0.21597	0.04582	0.21579	0.05015	0.21597	0.0451
0.21597	0.07802			0.21597	0.05964	0.21615	0.05566	0.21597	0.04601	0.21615	0.04582	0.21597	0.04679	0.21615	0.0451
0.21615	0.07199			0.21615	0.05665	0.21633	0.05566	0.21615	0.04317	0.21633	0.04583	0.21615	0.04257	0.21633	0.04511
0.21633	0.07213			0.21633	0.05316	0.21651	0.05567	0.21633	0.04311	0.21651	0.04583	0.21633	0.04141	0.21651	0.04511
0.21651	0.06689			0.21651	0.0612	0.21668	0.05567	0.21651	0.04476	0.21668	0.04583	0.21651	0.03929	0.21668	0.04511
0.21668	0.07141			0.21668	0.05572	0.21686	0.05568	0.21668	0.04138	0.21686	0.04584	0.21668	0.04076	0.21686	0.04511
0.21686	0.06447			0.21686	0.05942	0.21704	0.05568	0.21686	0.04575	0.21704	0.04584	0.21686	0.03805	0.21704	0.04511
0.21704	0.06919			0.21704	0.059	0.21722	0.05569	0.21704	0.04039	0.21722	0.04585	0.21704	0.04387	0.21722	0.04511
0.21722	0.07689			0.21722	0.06538	0.21739	0.05569	0.21722	0.05294	0.21739	0.04585	0.21722	0.04901	0.21739	0.04511
0.21739	0.06836			0.21739	0.0562	0.21757	0.0557	0.21739	0.04693	0.21757	0.04586	0.21739	0.04151	0.21757	0.04512
0.21757	0.06546			0.21757	0.05819	0.21775	0.0557	0.21757	0.04838	0.21775	0.04586	0.21757	0.04468	0.21775	0.04512
0.21775	0.0648			0.21775	0.05464	0.21793	0.0557	0.21775	0.04413	0.21793	0.04587	0.21775	0.04128	0.21793	0.04512
0.21793	0.06801			0.21793	0.06317	0.21811	0.05571	0.21793	0.04678	0.21811	0.04587	0.21793	0.04722	0.21811	0.04512
0.21811	0.0658			0.21811	0.06168	0.21828	0.05571	0.21811	0.04688	0.21828	0.04587	0.21811	0.04803	0.21828	0.04512
0.21828	0.06467			0.21828	0.05417	0.21846	0.05572	0.21828	0.04997	0.21846	0.04588	0.21828	0.0464	0.21846	0.04512
0.21846	0.06982			0.21846	0.05891	0.21864	0.05572	0.21846	0.04531	0.21864	0.04588	0.21846	0.04321	0.21864	0.04512
0.21864	0.069			0.21864	0.05988	0.21882	0.05572	0.21864	0.04673	0.21882	0.04589	0.21864	0.04212	0.21882	0.04512
0.21882	0.06661			0.21882	0.05649	0.21899	0.05573	0.21882	0.04722	0.21899	0.04589	0.21882	0.04525	0.21899	0.04513
0.21899	0.06387			0.21899	0.05887	0.21917	0.05573	0.21899	0.04714	0.21917	0.0459	0.21899	0.04409	0.21917	0.04513
0.21917	0.07175			0.21917	0.06455	0.21935	0.05574	0.21917	0.04574	0.21935	0.0459	0.21917	0.0491	0.21935	0.04513
0.21935	0.06725			0.21935	0.05949	0.21953	0.05574	0.21935	0.04542	0.21953	0.0459	0.21935	0.04452	0.21953	0.04513
0.21953	0.07093			0.21953	0.0625	0.21971	0.05575	0.21953	0.05014	0.21971	0.04591	0.21953	0.04572	0.21971	0.04513
0.21971	0.06521			0.21971	0.05385	0.21988	0.05575	0.21971	0.03963	0.21988	0.04591	0.21971	0.04223	0.21988	0.04513
0.21988	0.07046			0.21988	0.05987	0.22006	0.05575	0.21988	0.05085	0.22006	0.04592	0.21988	0.0437	0.22006	0.04513
0.22006	0.07211			0.22006	0.06762	0.22024	0.05576	0.22006	0.04922	0.22024	0.04592	0.22006	0.0544	0.22024	0.04513
0.22024	0.068			0.22024	0.06178	0.22042	0.05576	0.22024	0.04554	0.22042	0.04592	0.22024	0.0457	0.22042	0.04514
0.22042	0.06548			0.22042	0.06075	0.22059	0.05577	0.22042	0.04837	0.22059	0.04593	0.22042	0.04428	0.22059	0.04514
0.22059	0.06479			0.22059	0.05775	0.22077	0.05577	0.22059	0.04269	0.22077	0.04593	0.22059	0.04254	0.22077	0.04514
0.22077	0.06425			0.22077	0.06375	0.22095	0.05577	0.22077	0.04511	0.22095	0.04593	0.22077	0.0467	0.22095	0.04514
0.22095	0.05822			0.22095	0.05368	0.22113	0.05578	0.22095	0.04384	0.22113	0.04594	0.22095	0.03868	0.22113	0.04514
0.22113	0.07051			0.22113	0.06264	0.22131	0.05578	0.22113	0.05086	0.22131	0.04594	0.22113	0.04661	0.22131	0.04514
0.22131	0.06292			0.22131	0.05179	0.22148	0.05578	0.22131	0.04576	0.22148	0.04595	0.22131	0.04554	0.22148	0.04514
0.22148	0.06485			0.22148	0.05831	0.22166	0.05579	0.22148	0.0457	0.22166	0.04595	0.22148	0.04166	0.22166	0.04514
0.22166	0.06183			0.22166	0.06084	0.22184	0.05579	0.22166	0.03997	0.22184	0.04595	0.22166	0.04191	0.22184	0.04514
0.22184	0.06271			0.22184	0.06021	0.22202	0.0558	0.22184	0.04309	0.22202	0.04596	0.22184	0.04393	0.22202	0.04515
0.22202	0.05674			0.22202	0.06247	0.22219	0.0558	0.22202	0.04749	0.22219	0.04596	0.22202	0.04256	0.22219	0.04515
0.22219	0.06042			0.22219	0.05314	0.22237	0.0558	0.22219	0.04172	0.22237	0.04596	0.22219	0.04265	0.22237	0.04515
0.22237	0.06133			0.22237	0.05876	0.22255	0.05581	0.22237	0.04731	0.22255	0.04597	0.22237	0.04854	0.22255	0.04515
0.22255	0.06222			0.22255	0.05675	0.22273	0.05581	0.22255	0.04596	0.22273	0.04597	0.22255	0.0453	0.22273	0.04515
0.22273	0.06468			0.22273	0.05556	0.2229	0.05581	0.22273	0.04692	0.2229	0.04597	0.22273	0.04493	0.2229	0.04515
0.2229	0.06374			0.2229	0.06093	0.22308	0.05582	0.2229	0.0513	0.22308	0.04598	0.2229	0.04442	0.22308	0.04515
0.22308	0.06235			0.22308	0.05873	0.22326	0.05582	0.22308	0.04836	0.22326	0.04598	0.22308	0.0462	0.22326	0.04515
0.22326	0.06264			0.22326	0.05699	0.22344	0.05582	0.22326	0.04688	0.22344	0.04598	0.22326	0.04587	0.22344	0.04515
0.22344	0.05861			0.22344	0.05444	0.22362	0.05583	0.22344	0.04664	0.22362	0.04599	0.22344	0.04583	0.22362	0.04516
0.22362	0.06139			0.22362	0.06238	0.22379	0.05583	0.22362	0.05031	0.22379	0.04599	0.22362	0.04653	0.22379	0.04516
0.22379	0.06048			0.22379	0.05962	0.22397	0.05583	0.22379	0.04611	0.22397	0.04599	0.22379	0.04078	0.22397	0.04516
0.22397	0.0613			0.22397	0.06052	0.22415	0.05584	0.22397	0.0486	0.22415	0.046	0.22397	0.04163	0.22415	0.04516
0.22415	0.06737			0.22415	0.05987	0.22433	0.05584	0.22415	0.0502	0.22433	0.046	0.22415	0.05238	0.22433	0.04516
0.22433	0.05861			0.22433	0.05707	0.2245	0.05584	0.22433	0.0468	0.2245	0.046	0.22433	0.04329	0.2245	0.04516
0.2245	0.06269			0.2245	0.0577	0.22468	0.05585	0.2245	0.04642	0.22468	0.046	0.2245	0.04497	0.22468	0.04516
0.22468	0.06277			0.22468	0.05908	0.22486	0.05585	0.22468	0.04876	0.22486	0.04601	0.22468	0.04674	0.22486	0.04516
0.22486	0.06366			0.22486	0.05412	0.22504	0.05585	0.22486	0.04605	0.22504	0.04601	0.22486	0.04295	0.22504	0.04516
0.22504	0.06151			0.22504	0.05874	0.22522	0.05585	0.22504	0.04924	0.22522	0.04601	0.22504	0.04272	0.22522	0.04516
0.22522	0.06172			0.22522	0.06156	0.22539	0.05586	0.22522	0.04689	0.22539	0.04601	0.22522	0.04769	0.22539	0.04517
0.22539	0.06499			0.22539	0.06084	0.22557	0.05586	0.22539	0.04654	0.22557	0.04602	0.22539	0.05088	0.22557	0.04517
0.22557	0.06376			0.22557	0.06499	0.22575	0.05586	0.22557	0.04759	0.22575	0.04602	0.22557	0.04958	0.22575	0.04517
0.22575	0.06778			0.22575	0.06565	0.22593	0.05587	0.22575	0.04803	0.22593	0.04602	0.22575	0.05039	0.22593	0.04517
0.22593	0.06472			0.22593	0.06257	0.2261	0.05587	0.22593	0.04629	0.2261	0.04603	0.22593	0.05326	0.2261	0.04517
0.2261	0.0585			0.2261	0.05706	0.22628	0.05587	0.2261	0.04483	0.22628	0.04603	0.2261	0.04059	0.22628	0.04517
0.22628	0.06447			0.22628	0.06004	0.22646	0.05588	0.22628	0.04433	0.22646	0.04603	0.22628	0.04786	0.22646	0.04517
0.22646	0.06474			0.22646	0.06241	0.22664	0.05588	0.22646	0.04964	0.22664	0.04603	0.22646	0.04353	0.22664	0.04517
0.22664	0.06024			0.22664	0.05567	0.22682	0.05588	0.22664	0.04504	0.22682	0.04604	0.22664	0.04374	0.22682	0.04517
0.22682	0.05397			0.22682	0.05327	0.22699	0.05588	0.22682	0.04363	0.22699	0.04604	0.22682	0.0426	0.22699	0.04517
0.22699	0.06314			0.22699	0.06801	0.22717	0.05589	0.22699	0.04981	0.22717	0.04604	0.22699	0.05033	0.22717	0.04517
0.22717	0.06219			0.22717	0.06427	0.22735	0.05589	0.22717	0.04727	0.22735	0.04604	0.22717	0.04467	0.22735	0.04517
0.22735	0.05823			0.22735	0.05884	0.22753	0.05589	0.22735	0.04314	0.22753	0.04604	0.22735	0.04121	0.22753	0.04517
0.22753	0.0633			0.22753	0.05887	0.2277	0.05589	0.22753	0.04666	0.2277	0.04605	0.22753	0.04457	0.2277	0.04517
0.2277	0.06877			0.2277	0.05896	0.22788	0.0559	0.2277	0.04847	0.22788	0.04605	0.2277	0.0442	0.22788	0.04518
0.22788	0.0618			0.22788	0.06158	0.22806	0.0559	0.22788	0.04772	0.22806	0.04605	0.22788	0.04808	0.22806	0.04518
0.22806	0.06626			0.22806	0.06019	0.22824	0.0559	0.22806	0.04796	0.22824	0.04605	0.22806	0.04732	0.22824	0.04518
0.22824	0.05804			0.22824	0.05569	0.22842	0.0559	0.22824	0.04653	0.22842	0.04605	0.22824	0.04284	0.22842	0.04518
0.22842	0.05609			0.22842	0.05552	0.22859	0.05591	0.22842	0.03844	0.22859	0.04606	0.22842	0.04618	0.22859	0.04518
0.22859	0.06109			0.22859	0.05936	0.22877	0.05591	0.22859	0.04576	0.22877	0.04606	0.22859	0.04307	0.22877	0.04518
0.22877	0.06205			0.22877	0.05841	0.22895	0.05591	0.22877	0.04496	0.22895	0.04606	0.22877	0.04799	0.22895	0.04518
0.22895	0.06653			0.22895	0.05905	0.22913	0.05591	0.22895	0.04495	0.22913	0.04606	0.22895	0.0455	0.22913	0.04518
0.22913	0.05969			0.22913	0.06607	0.2293	0.05591	0.22913	0.0472	0.2293	0.04606	0.22913	0.0427	0.2293	0.04518
0.2293	0.06084			0.2293	0.05839	0.22948	0.05592	0.2293	0.0493	0.22948	0.04607	0.2293	0.04486	0.22948	0.04518
0.22948	0.05903			0.22948	0.05662	0.22966	0.05592	0.22948	0.04645	0.22966	0.04607	0.22948	0.04088	0.22966	0.04518
0.22966	0.06223			0.22966	0.05903	0.22984	0.05592	0.22966	0.04518	0.22984	0.04607	0.22966	0.04621	0.22984	0.04518
0.22984	0.06593			0.22984	0.06189	0.23002	0.05592	0.22984	0.04957	0.23002	0.04607	0.22984	0.05177	0.23002	0.04518
0.23002	0.06534			0.23002	0.06339	0.23019	0.05593	0.23002	0.04678	0.23019	0.04607	0.23002	0.05117	0.23019	0.04518
0.23019	0.05911			0.23019	0.05348	0.23037	0.05593	0.23019	0.04891	0.23037	0.04607	0.23019	0.04537	0.23037	0.04518
0.23037	0.05868			0.23037	0.06252	0.23055	0.05593	0.23037	0.05123	0.23055	0.04607	0.23037	0.04326	0.23055	0.04518
0.23055	0.06137			0.23055	0.05962	0.23073	0.05593	0.23055	0.05266	0.23073	0.04608	0.23055	0.04709	0.23073	0.04518
0.23073	0.05452			0.23073	0.06015	0.2309	0.05593	0.23073	0.04394	0.2309	0.04608	0.23073	0.04651	0.2309	0.04518
0.2309	0.06086			0.2309	0.05874	0.23108	0.05593	0.2309	0.05028	0.23108	0.04608	0.2309	0.04429	0.23108	0.04518
0.23108	0.05995			0.23108	0.05526	0.23126	0.05594	0.23108	0.04473	0.23126	0.04608	0.23108	0.04577	0.23126	0.04518
0.23126	0.05535			0.23126	0.05122	0.23144	0.05594	0.23126	0.04255	0.23144	0.04608	0.23126	0.04399	0.23144	0.04518
0.23144	0.06146			0.23144	0.05708	0.23162	0.05594	0.23144	0.04789	0.23162	0.04608	0.23144	0.04464	0.23162	0.04518
0.23162	0.05853			0.23162	0.06046	0.23179	0.05594	0.23162	0.04243	0.23179	0.04608	0.23162	0.05005	0.23179	0.04518
0.23179	0.06374			0.23179	0.06375	0.23197	0.05594	0.23179	0.05458	0.23197	0.04608	0.23179	0.05259	0.23197	0.04519
0.23197	0.05509			0.23197	0.06214	0.23215	0.05594	0.23197	0.04376	0.23215	0.04609	0.23197	0.04545	0.23215	0.04519
0.23215	0.05989			0.23215	0.06302	0.23233	0.05595	0.23215	0.04521	0.23233	0.04609	0.23215	0.04686	0.23233	0.04519
0.23233	0.05853			0.23233	0.0643	0.2325	0.05595	0.23233	0.04527	0.2325	0.04609	0.23233	0.04366	0.2325	0.04519
0.2325	0.05826			0.2325	0.05912	0.23268	0.05595	0.2325	0.04649	0.23268	0.04609	0.2325	0.04696	0.23268	0.04519
0.23268	0.06192			0.23268	0.06519	0.23286	0.05595	0.23268	0.05295	0.23286	0.04609	0.23268	0.04922	0.23286	0.04519
0.23286	0.06358			0.23286	0.06084	0.23304	0.05595	0.23286	0.04525	0.23304	0.04609	0.23286	0.04794	0.23304	0.04519
0.23304	0.06392			0.23304	0.06434	0.23322	0.05595	0.23304	0.05262	0.23322	0.04609	0.23304	0.05044	0.23322	0.04519
0.23322	0.0588			0.23322	0.05757	0.23339	0.05595	0.23322	0.04979	0.23339	0.04609	0.23322	0.04133	0.23339	0.04519
0.23339	0.06203			0.23339	0.06066	0.23357	0.05596	0.23339	0.04786	0.23357	0.04609	0.23339	0.04625	0.23357	0.04519
0.23357	0.05798			0.23357	0.05727	0.23375	0.05596	0.23357	0.04738	0.23375	0.04609	0.23357	0.04726	0.23375	0.04519
0.23375	0.06457			0.23375	0.06253	0.23393	0.05596	0.23375	0.04796	0.23393	0.04609	0.23375	0.04954	0.23393	0.04519
0.23393	0.05823			0.23393	0.05793	0.2341	0.05596	0.23393	0.04397	0.2341	0.04609	0.23393	0.04497	0.2341	0.04519
0.2341	0.06132			0.2341	0.06026	0.23428	0.05596	0.2341	0.04868	0.23428	0.0461	0.2341	0.0456	0.23428	0.04519
0.23428	0.05958			0.23428	0.06084	0.23446	0.05596	0.23428	0.0514	0.23446	0.0461	0.23428	0.04255	0.23446	0.04519
0.23446	0.05947			0.23446	0.06452	0.23464	0.05596	0.23446	0.04849	0.23464	0.0461	0.23446	0.042	0.23464	0.04519
0.23464	0.05293			0.23464	0.05388	0.23482	0.05596	0.23464	0.03876	0.23482	0.0461	0.23464	0.03929	0.23482	0.04519
0.23482	0.05633			0.23482	0.05595	0.23499	0.05596	0.23482	0.0491	0.23499	0.0461	0.23482	0.04511	0.23499	0.04519
0.23499	0.05624			0.23499	0.05316	0.23517	0.05597	0.23499	0.04312	0.23517	0.0461	0.23499	0.04539	0.23517	0.04519
0.23517	0.05896			0.23517	0.06435	0.23535	0.05597	0.23517	0.04535	0.23535	0.0461	0.23517	0.04949	0.23535	0.04519
0.23535	0.05901			0.23535	0.05956	0.23553	0.05597	0.23535	0.05061	0.23553	0.0461	0.23535	0.04899	0.23553	0.04519
0.23553	0.05512			0.23553	0.05848	0.2357	0.05597	0.23553	0.04236	0.2357	0.0461	0.23553	0.04392	0.2357	0.04519
0.2357	0.06296			0.2357	0.06229	0.23588	0.05597	0.2357	0.04703	0.23588	0.0461	0.2357	0.04956	0.23588	0.04519
0.23588	0.05982			0.23588	0.05966	0.23606	0.05597	0.23588	0.04436	0.23606	0.0461	0.23588	0.04963	0.23606	0.04519
0.23606	0.05762			0.23606	0.05642	0.23624	0.05597	0.23606	0.04373	0.23624	0.0461	0.23606	0.04303	0.23624	0.04519
0.23624	0.05973			0.23624	0.06478	0.23642	0.05597	0.23624	0.04282	0.23642	0.0461	0.23624	0.04574	0.23642	0.04519
0.23642	0.06252			0.23642	0.06231	0.23659	0.05597	0.23642	0.04981	0.23659	0.0461	0.23642	0.04904	0.23659	0.04519
0.23659	0.06052			0.23659	0.06094	0.23677	0.05597	0.23659	0.04411	0.23677	0.0461	0.23659	0.05372	0.23677	0.04519
0.23677	0.06439			0.23677	0.06224	0.23695	0.05597	0.23677	0.0533	0.23695	0.0461	0.23677	0.05483	0.23695	0.04519
0.23695	0.05976			0.23695	0.06271	0.23713	0.05597	0.23695	0.04866	0.23713	0.0461	0.23695	0.04617	0.23713	0.04519
0.23713	0.0563			0.23713	0.06116	0.2373	0.05597	0.23713	0.04925	0.2373	0.0461	0.23713	0.04441	0.2373	0.04519
0.2373	0.06249			0.2373	0.0678	0.23748	0.05597	0.2373	0.05636	0.23748	0.0461	0.2373	0.05105	0.23748	0.04519
0.23748	0.05025			0.23748	0.05509	0.23766	0.05598	0.23748	0.04503	0.23766	0.0461	0.23748	0.04653	0.23766	0.04519
0.23766	0.05842			0.23766	0.0586	0.23784	0.05598	0.23766	0.04476	0.23784	0.0461	0.23766	0.04583	0.23784	0.04519
0.23784	0.06017			0.23784	0.06855	0.23802	0.05598	0.23784	0.05247	0.23802	0.0461	0.23784	0.05458	0.23802	0.04519
0.23802	0.0582			0.23802	0.06021	0.23819	0.05598	0.23802	0.04525	0.23819	0.0461	0.23802	0.04788	0.23819	0.04519
0.23819	0.05983			0.23819	0.06124	0.23837	0.05598	0.23819	0.04764	0.23837	0.0461	0.23819	0.04905	0.23837	0.04519
0.23837	0.0563			0.23837	0.06383	0.23855	0.05598	0.23837	0.04653	0.23855	0.0461	0.23837	0.04507	0.23855	0.04519
0.23855	0.06051			0.23855	0.06309	0.23873	0.05598	0.23855	0.04967	0.23873	0.0461	0.23855	0.04653	0.23873	0.04519
0.23873	0.05665			0.23873	0.06268	0.2389	0.05598	0.23873	0.04665	0.2389	0.0461	0.23873	0.05099	0.2389	0.04518
0.2389	0.05748			0.2389	0.06172	0.23908	0.05598	0.2389	0.04712	0.23908	0.04609	0.2389	0.04494	0.23908	0.04518
0.23908	0.05651			0.23908	0.0594	0.23926	0.05598	0.23908	0.04595	0.23926	0.04609	0.23908	0.04554	0.23926	0.04518
0.23926	0.06218			0.23926	0.05951	0.23944	0.05598	0.23926	0.05056	0.23944	0.04609	0.23926	0.04641	0.23944	0.04518
0.23944	0.05585			0.23944	0.05356	0.23962	0.05598	0.23944	0.04313	0.23962	0.04609	0.23944	0.04459	0.23962	0.04518
0.23962	0.05952			0.23962	0.05634	0.23979	0.05598	0.23962	0.04753	0.23979	0.04609	0.23962	0.04733	0.23979	0.04518
0.23979	0.06118			0.23979	0.05801	0.23997	0.05598	0.23979	0.04662	0.23997	0.04609	0.23979	0.04834	0.23997	0.04518
0.23997	0.05259			0.23997	0.06187	0.24015	0.05598	0.23997	0.04647	0.24015	0.04609	0.23997	0.04645	0.24015	0.04518
0.24015	0.05451			0.24015	0.05349	0.24033	0.05598	0.24015	0.03978	0.24033	0.04609	0.24015	0.0406	0.24033	0.04518
0.24033	0.06191			0.24033	0.06382	0.2405	0.05598	0.24033	0.05493	0.2405	0.04609	0.24033	0.04973	0.2405	0.04518
0.2405	0.05726			0.2405	0.0611	0.24068	0.05598	0.2405	0.0447	0.24068	0.04609	0.2405	0.04273	0.24068	0.04518
0.24068	0.05296			0.24068	0.05983	0.24086	0.05598	0.24068	0.04548	0.24086	0.04609	0.24068	0.04454	0.24086	0.04518
0.24086	0.06072			0.24086	0.05806	0.24104	0.05598	0.24086	0.04842	0.24104	0.04609	0.24086	0.04871	0.24104	0.04518
0.24104	0.05958			0.24104	0.05665	0.24121	0.05598	0.24104	0.04549	0.24121	0.04609	0.24104	0.0428	0.24121	0.04518
0.24121	0.0624			0.24121	0.05876	0.24139	0.05598	0.24121	0.05157	0.24139	0.04608	0.24121	0.04638	0.24139	0.04518
0.24139	0.05763			0.24139	0.0577	0.24157	0.05598	0.24139	0.04891	0.24157	0.04608	0.24139	0.05167	0.24157	0.04518
0.24157	0.05569			0.24157	0.0559	0.24175	0.05597	0.24157	0.04317	0.24175	0.04608	0.24157	0.04395	0.24175	0.04518
0.24175	0.05925			0.24175	0.06161	0.24193	0.05597	0.24175	0.05187	0.24193	0.04608	0.24175	0.04725	0.24193	0.04518
0.24193	0.05239			0.24193	0.06116	0.2421	0.05597	0.24193	0.04589	0.2421	0.04608	0.24193	0.04335	0.2421	0.04518
0.2421	0.05458			0.2421	0.06287	0.24228	0.05597	0.2421	0.04367	0.24228	0.04608	0.2421	0.04519	0.24228	0.04518
0.24228	0.05829			0.24228	0.06284	0.24246	0.05597	0.24228	0.04453	0.24246	0.04608	0.24228	0.05214	0.24246	0.04518
0.24246	0.05343			0.24246	0.06372	0.24264	0.05597	0.24246	0.0473	0.24264	0.04608	0.24246	0.0392	0.24264	0.04518
0.24264	0.0573			0.24264	0.06131	0.24281	0.05597	0.24264	0.04833	0.24281	0.04607	0.24264	0.04764	0.24281	0.04518
0.24281	0.0572			0.24281	0.05999	0.24299	0.05597	0.24281	0.04495	0.24299	0.04607	0.24281	0.04255	0.24299	0.04518
0.24299	0.06233			0.24299	0.06606	0.24317	0.05597	0.24299	0.04756	0.24317	0.04607	0.24299	0.04525	0.24317	0.04518
0.24317	0.05841			0.24317	0.06064	0.24335	0.05597	0.24317	0.05285	0.24335	0.04607	0.24317	0.04569	0.24335	0.04517
0.24335	0.05795			0.24335	0.05898	0.24353	0.05597	0.24335	0.04564	0.24353	0.04607	0.24335	0.04969	0.24353	0.04517
0.24353	0.05534			0.24353	0.05931	0.2437	0.05597	0.24353	0.04612	0.2437	0.04607	0.24353	0.04014	0.2437	0.04517
0.2437	0.0602			0.2437	0.05692	0.24388	0.05597	0.2437	0.05079	0.24388	0.04607	0.2437	0.05008	0.24388	0.04517
0.24388	0.06011			0.24388	0.0644	0.24406	0.05597	0.24388	0.05263	0.24406	0.04606	0.24388	0.04851	0.24406	0.04517
0.24406	0.0524			0.24406	0.06094	0.24424	0.05597	0.24406	0.0516	0.24424	0.04606	0.24406	0.04997	0.24424	0.04517
0.24424	0.059			0.24424	0.06704	0.24441	0.05596	0.24424	0.04921	0.24441	0.04606	0.24424	0.04973	0.24441	0.04517
0.24441	0.05251			0.24441	0.06276	0.24459	0.05596	0.24441	0.04885	0.24459	0.04606	0.24441	0.04547	0.24459	0.04517
0.24459	0.05629			0.24459	0.06047	0.24477	0.05596	0.24459	0.04851	0.24477	0.04606	0.24459	0.04588	0.24477	0.04517
0.24477	0.06072			0.24477	0.05859	0.24495	0.05596	0.24477	0.04855	0.24495	0.04606	0.24477	0.04949	0.24495	0.04517
0.24495	0.06133			0.24495	0.06169	0.24513	0.05596	0.24495	0.05109	0.24513	0.04605	0.24495	0.04726	0.24513	0.04517
0.24513	0.05995			0.24513	0.06044	0.2453	0.05596	0.24513	0.04342	0.2453	0.04605	0.24513	0.04381	0.2453	0.04517
0.2453	0.06481			0.2453	0.06007	0.24548	0.05596	0.2453	0.05227	0.24548	0.04605	0.2453	0.04597	0.24548	0.04517
0.24548	0.06468			0.24548	0.06113	0.24566	0.05596	0.24548	0.04964	0.24566	0.04605	0.24548	0.04606	0.24566	0.04517
0.24566	0.05658			0.24566	0.06097	0.24584	0.05596	0.24566	0.04776	0.24584	0.04605	0.24566	0.04907	0.24584	0.04517
0.24584	0.06031			0.24584	0.06088	0.24601	0.05596	0.24584	0.05233	0.24601	0.04604	0.24584	0.04938	0.24601	0.04517
0.24601	0.05054			0.24601	0.05742	0.24619	0.05595	0.24601	0.04304	0.24619	0.04604	0.24601	0.04459	0.24619	0.04517
0.24619	0.06			0.24619	0.06478	0.24637	0.05595	0.24619	0.04743	0.24637	0.04604	0.24619	0.04969	0.24637	0.04516
0.24637	0.0596			0.24637	0.0603	0.24655	0.05595	0.24637	0.04936	0.24655	0.04604	0.24637	0.05173	0.24655	0.04516
0.24655	0.05987			0.24655	0.05998	0.24673	0.05595	0.24655	0.05167	0.24673	0.04604	0.24655	0.04733	0.24673	0.04516
0.24673	0.05494			0.24673	0.06431	0.2469	0.05595	0.24673	0.04844	0.2469	0.04603	0.24673	0.04889	0.2469	0.04516
0.2469	0.05167			0.2469	0.05545	0.24708	0.05595	0.2469	0.04166	0.24708	0.04603	0.2469	0.04183	0.24708	0.04516
0.24708	0.0563			0.24708	0.0657	0.24726	0.05595	0.24708	0.04978	0.24726	0.04603	0.24708	0.04901	0.24726	0.04516
0.24726	0.05499			0.24726	0.0584	0.24744	0.05594	0.24726	0.04824	0.24744	0.04603	0.24726	0.04845	0.24744	0.04516
0.24744	0.05727			0.24744	0.0587	0.24761	0.05594	0.24744	0.04425	0.24761	0.04603	0.24744	0.05062	0.24761	0.04516
0.24761	0.06462			0.24761	0.0686	0.24779	0.05594	0.24761	0.05177	0.24779	0.04602	0.24761	0.04916	0.24779	0.04516
0.24779	0.05231			0.24779	0.06635	0.24797	0.05594	0.24779	0.0488	0.24797	0.04602	0.24779	0.04752	0.24797	0.04516
0.24797	0.06379			0.24797	0.05736	0.24815	0.05594	0.24797	0.04474	0.24815	0.04602	0.24797	0.0457	0.24815	0.04516
0.24815	0.06032			0.24815	0.05878	0.24833	0.05594	0.24815	0.04818	0.24833	0.04602	0.24815	0.0483	0.24833	0.04516
0.24833	0.05653			0.24833	0.06095	0.2485	0.05594	0.24833	0.04973	0.2485	0.04601	0.24833	0.04768	0.2485	0.04516
0.2485	0.05771			0.2485	0.064	0.24868	0.05593	0.2485	0.048	0.24868	0.04601	0.2485	0.04963	0.24868	0.04515
0.24868	0.05515			0.24868	0.05411	0.24886	0.05593	0.24868	0.04699	0.24886	0.04601	0.24868	0.0474	0.24886	0.04515
0.24886	0.05975			0.24886	0.05536	0.24904	0.05593	0.24886	0.04263	0.24904	0.04601	0.24886	0.04307	0.24904	0.04515
0.24904	0.05379			0.24904	0.05135	0.24921	0.05593	0.24904	0.04328	0.24921	0.046	0.24904	0.04119	0.24921	0.04515
0.24921	0.05199			0.24921	0.06044	0.24939	0.05593	0.24921	0.04679	0.24939	0.046	0.24921	0.04472	0.24939	0.04515
0.24939	0.05811			0.24939	0.05918	0.24957	0.05593	0.24939	0.04622	0.24957	0.046	0.24939	0.04731	0.24957	0.04515
0.24957	0.05987			0.24957	0.06112	0.24975	0.05592	0.24957	0.05094	0.24975	0.046	0.24957	0.0477	0.24975	0.04515
0.24975	0.05763			0.24975	0.06333	0.24993	0.05592	0.24975	0.04925	0.24993	0.04599	0.24975	0.0489	0.24993	0.04515
0.24993	0.05965			0.24993	0.06517	0.2501	0.05592	0.24993	0.04929	0.2501	0.04599	0.24993	0.04418	0.2501	0.04515
0.2501	0.06175			0.2501	0.06214	0.25028	0.05592	0.2501	0.04594	0.25028	0.04599	0.2501	0.04521	0.25028	0.04515
0.25028	0.0574			0.25028	0.06615	0.25046	0.05592	0.25028	0.04995	0.25046	0.04599	0.25028	0.04351	0.25046	0.04515
0.25046	0.05729			0.25046	0.06426	0.25064	0.05591	0.25046	0.05525	0.25064	0.04598	0.25046	0.0495	0.25064	0.04515
0.25064	0.05515			0.25064	0.0564	0.25081	0.05591	0.25064	0.04563	0.25081	0.04598	0.25064	0.04659	0.25081	0.04514
0.25081	0.05998			0.25081	0.06549	0.25099	0.05591	0.25081	0.05083	0.25099	0.04598	0.25081	0.05112	0.25099	0.04514
0.25099	0.05379			0.25099	0.06147	0.25117	0.05591	0.25099	0.04654	0.25117	0.04598	0.25099	0.0465	0.25117	0.04514
0.25117	0.06015			0.25117	0.06586	0.25135	0.05591	0.25117	0.04813	0.25135	0.04597	0.25117	0.0428	0.25135	0.04514
0.25135	0.05456			0.25135	0.06825	0.25153	0.0559	0.25135	0.05315	0.25153	0.04597	0.25135	0.0514	0.25153	0.04514
0.25153	0.05405			0.25153	0.05687	0.2517	0.0559	0.25153	0.04575	0.2517	0.04597	0.25153	0.04224	0.2517	0.04514
0.2517	0.05792			0.2517	0.05973	0.25188	0.0559	0.2517	0.04473	0.25188	0.04596	0.2517	0.04598	0.25188	0.04514
0.25188	0.05156			0.25188	0.05622	0.25206	0.0559	0.25188	0.04742	0.25206	0.04596	0.25188	0.04523	0.25206	0.04514
0.25206	0.05523			0.25206	0.06351	0.25224	0.0559	0.25206	0.05085	0.25224	0.04596	0.25206	0.05083	0.25224	0.04514
0.25224	0.06083			0.25224	0.05632	0.25241	0.05589	0.25224	0.04876	0.25241	0.04596	0.25224	0.04684	0.25241	0.04514
0.25241	0.05428			0.25241	0.06059	0.25259	0.05589	0.25241	0.05215	0.25259	0.04595	0.25241	0.047	0.25259	0.04513
0.25259	0.05552			0.25259	0.06231	0.25277	0.05589	0.25259	0.04988	0.25277	0.04595	0.25259	0.05322	0.25277	0.04513
0.25277	0.05203			0.25277	0.05606	0.25295	0.05589	0.25277	0.04656	0.25295	0.04595	0.25277	0.04785	0.25295	0.04513
0.25295	0.05324			0.25295	0.05979	0.25313	0.05589	0.25295	0.04298	0.25313	0.04594	0.25295	0.04714	0.25313	0.04513
0.25313	0.05373			0.25313	0.06679	0.2533	0.05588	0.25313	0.05047	0.2533	0.04594	0.25313	0.04299	0.2533	0.04513
0.2533	0.0549			0.2533	0.05841	0.25348	0.05588	0.2533	0.0501	0.25348	0.04594	0.2533	0.04187	0.25348	0.04513
0.25348	0.05316			0.25348	0.06109	0.25366	0.05588	0.25348	0.04193	0.25366	0.04593	0.25348	0.04492	0.25366	0.04513
0.25366	0.05715			0.25366	0.06162	0.25384	0.05588	0.25366	0.04333	0.25384	0.04593	0.25366	0.0456	0.25384	0.04513
0.25384	0.0559			0.25384	0.05968	0.25401	0.05587	0.25384	0.04456	0.25401	0.04593	0.25384	0.05309	0.25401	0.04513
0.25401	0.05401			0.25401	0.05872	0.25419	0.05587	0.25401	0.04817	0.25419	0.04592	0.25401	0.04585	0.25419	0.04513
0.25419	0.05702			0.25419	0.06772	0.25437	0.05587	0.25419	0.05046	0.25437	0.04592	0.25419	0.04638	0.25437	0.04512
0.25437	0.05633			0.25437	0.05638	0.25455	0.05587	0.25437	0.04114	0.25455	0.04592	0.25437	0.04546	0.25455	0.04512
0.25455	0.05483			0.25455	0.05728	0.25473	0.05586	0.25455	0.05067	0.25473	0.04592	0.25455	0.0435	0.25473	0.04512
0.25473	0.05942			0.25473	0.06137	0.2549	0.05586	0.25473	0.04705	0.2549	0.04591	0.25473	0.04665	0.2549	0.04512
0.2549	0.05618			0.2549	0.05749	0.25508	0.05586	0.2549	0.04252	0.25508	0.04591	0.2549	0.04635	0.25508	0.04512
0.25508	0.0502			0.25508	0.05295	0.25526	0.05586	0.25508	0.03881	0.25526	0.04591	0.25508	0.03813	0.25526	0.04512
0.25526	0.05106			0.25526	0.0598	0.25544	0.05585	0.25526	0.04395	0.25544	0.0459	0.25526	0.04697	0.25544	0.04512
0.25544	0.05817			0.25544	0.05903	0.25561	0.05585	0.25544	0.04614	0.25561	0.0459	0.25544	0.04758	0.25561	0.04512
0.25561	0.05462			0.25561	0.06496	0.25579	0.05585	0.25561	0.05445	0.25579	0.0459	0.25561	0.05113	0.25579	0.04512
0.25579	0.05549			0.25579	0.05884	0.25597	0.05585	0.25579	0.04072	0.25597	0.04589	0.25579	0.04549	0.25597	0.04512
0.25597	0.0565			0.25597	0.05605	0.25615	0.05584	0.25597	0.03976	0.25615	0.04589	0.25597	0.03948	0.25615	0.04511
0.25615	0.05398			0.25615	0.05462	0.25633	0.05584	0.25615	0.04411	0.25633	0.04589	0.25615	0.03999	0.25633	0.04511
0.25633	0.05243			0.25633	0.05431	0.2565	0.05584	0.25633	0.04014	0.2565	0.04588	0.25633	0.04243	0.2565	0.04511
0.2565	0.05899			0.2565	0.06142	0.25668	0.05584	0.2565	0.04777	0.25668	0.04588	0.2565	0.04761	0.25668	0.04511
0.25668	0.05815			0.25668	0.06236	0.25686	0.05583	0.25668	0.04858	0.25686	0.04588	0.25668	0.04223	0.25686	0.04511
0.25686	0.0539			0.25686	0.06064	0.25704	0.05583	0.25686	0.04728	0.25704	0.04587	0.25686	0.04306	0.25704	0.04511
0.25704	0.06398			0.25704	0.06106	0.25721	0.05583	0.25704	0.05081	0.25721	0.04587	0.25704	0.04869	0.25721	0.04511
0.25721	0.05633			0.25721	0.05706	0.25739	0.05582	0.25721	0.04394	0.25739	0.04586	0.25721	0.04327	0.25739	0.04511
0.25739	0.05666			0.25739	0.05677	0.25757	0.05582	0.25739	0.04757	0.25757	0.04586	0.25739	0.04747	0.25757	0.04511
0.25757	0.05482			0.25757	0.05793	0.25775	0.05582	0.25757	0.04975	0.25775	0.04586	0.25757	0.04729	0.25775	0.04511
0.25775	0.06165			0.25775	0.06191	0.25793	0.05582	0.25775	0.05245	0.25793	0.04585	0.25775	0.04475	0.25793	0.0451
0.25793	0.05259			0.25793	0.06479	0.2581	0.05581	0.25793	0.04587	0.2581	0.04585	0.25793	0.04515	0.2581	0.0451
0.2581	0.05832			0.2581	0.06125	0.25828	0.05581	0.2581	0.04756	0.25828	0.04585	0.2581	0.04815	0.25828	0.0451
0.25828	0.06513			0.25828	0.0543	0.25846	0.05581	0.25828	0.05153	0.25846	0.04584	0.25828	0.05126	0.25846	0.0451
0.25846	0.0533			0.25846	0.06181	0.25864	0.0558	0.25846	0.04958	0.25864	0.04584	0.25846	0.04698	0.25864	0.0451
0.25864	0.05374			0.25864	0.05525	0.25881	0.0558	0.25864	0.04368	0.25881	0.04584	0.25864	0.04461	0.25881	0.0451
0.25881	0.06371			0.25881	0.05998	0.25899	0.0558	0.25881	0.05091	0.25899	0.04583	0.25881	0.05009	0.25899	0.0451
0.25899	0.05761			0.25899	0.05687	0.25917	0.0558	0.25899	0.04469	0.25917	0.04583	0.25899	0.04901	0.25917	0.0451
0.25917	0.05293			0.25917	0.06551	0.25935	0.05579	0.25917	0.05251	0.25935	0.04583	0.25917	0.04669	0.25935	0.0451
0.25935	0.05493			0.25935	0.0564	0.25952	0.05579	0.25935	0.04511	0.25952	0.04582	0.25935	0.04424	0.25952	0.0451
0.25952	0.05449			0.25952	0.05866	0.2597	0.05579	0.25952	0.04575	0.2597	0.04582	0.25952	0.04652	0.2597	0.04509
0.2597	0.06139			0.2597	0.06073	0.25988	0.05578	0.2597	0.04976	0.25988	0.04581	0.2597	0.04778	0.25988	0.04509
0.25988	0.05827			0.25988	0.06193	0.26006	0.05578	0.25988	0.05027	0.26006	0.04581	0.25988	0.04347	0.26006	0.04509
0.26006	0.05075			0.26006	0.05188	0.26024	0.05578	0.26006	0.04391	0.26024	0.04581	0.26006	0.0432	0.26024	0.04509
0.26024	0.06167			0.26024	0.05976	0.26041	0.05578	0.26024	0.04894	0.26041	0.0458	0.26024	0.05053	0.26041	0.04509
0.26041	0.05659			0.26041	0.05968	0.26059	0.05577	0.26041	0.04937	0.26059	0.0458	0.26041	0.04296	0.26059	0.04509
0.26059	0.05459			0.26059	0.06048	0.26077	0.05577	0.26059	0.04637	0.26077	0.0458	0.26059	0.04842	0.26077	0.04509
0.26077	0.05199			0.26077	0.05951	0.26095	0.05577	0.26077	0.05021	0.26095	0.04579	0.26077	0.05127	0.26095	0.04509
0.26095	0.05483			0.26095	0.0582	0.26112	0.05576	0.26095	0.04241	0.26112	0.04579	0.26095	0.04362	0.26112	0.04509
0.26112	0.05451			0.26112	0.05781	0.2613	0.05576	0.26112	0.05078	0.2613	0.04578	0.26112	0.04698	0.2613	0.04509
0.2613	0.0538			0.2613	0.0561	0.26148	0.05576	0.2613	0.04699	0.26148	0.04578	0.2613	0.04798	0.26148	0.04508
0.26148	0.05205			0.26148	0.05585	0.26166	0.05575	0.26148	0.04493	0.26166	0.04578	0.26148	0.04709	0.26166	0.04508
0.26166	0.0542			0.26166	0.05756	0.26184	0.05575	0.26166	0.0482	0.26184	0.04577	0.26166	0.04688	0.26184	0.04508
0.26184	0.05025			0.26184	0.05147	0.26201	0.05575	0.26184	0.04702	0.26201	0.04577	0.26184	0.04216	0.26201	0.04508
0.26201	0.05249			0.26201	0.0592	0.26219	0.05574	0.26201	0.04674	0.26219	0.04577	0.26201	0.04774	0.26219	0.04508
0.26219	0.05273			0.26219	0.05908	0.26237	0.05574	0.26219	0.04496	0.26237	0.04576	0.26219	0.04724	0.26237	0.04508
0.26237	0.05368			0.26237	0.05627	0.26255	0.05574	0.26237	0.04666	0.26255	0.04576	0.26237	0.0454	0.26255	0.04508
0.26255	0.05525			0.26255	0.05988	0.26272	0.05573	0.26255	0.049	0.26272	0.04575	0.26255	0.04769	0.26272	0.04508
0.26272	0.05536			0.26272	0.06014	0.2629	0.05573	0.26272	0.04661	0.2629	0.04575	0.26272	0.04236	0.2629	0.04508
0.2629	0.05466			0.2629	0.06266	0.26308	0.05573	0.2629	0.05143	0.26308	0.04575	0.2629	0.04738	0.26308	0.04508
0.26308	0.05488			0.26308	0.05951	0.26326	0.05572	0.26308	0.04721	0.26326	0.04574	0.26308	0.04374	0.26326	0.04507
0.26326	0.06232			0.26326	0.06367	0.26344	0.05572	0.26326	0.05146	0.26344	0.04574	0.26326	0.04894	0.26344	0.04507
0.26344	0.05794			0.26344	0.06199	0.26361	0.05572	0.26344	0.0435	0.26361	0.04574	0.26344	0.03783	0.26361	0.04507
0.26361	0.06152			0.26361	0.06868	0.26379	0.05572	0.26361	0.05007	0.26379	0.04573	0.26361	0.05206	0.26379	0.04507
0.26379	0.05589			0.26379	0.06087	0.26397	0.05571	0.26379	0.04797	0.26397	0.04573	0.26379	0.0434	0.26397	0.04507
0.26397	0.06013			0.26397	0.06206	0.26415	0.05571	0.26397	0.05353	0.26415	0.04572	0.26397	0.04827	0.26415	0.04507
0.26415	0.05022			0.26415	0.05304	0.26432	0.05571	0.26415	0.04234	0.26432	0.04572	0.26415	0.04669	0.26432	0.04507
0.26432	0.05635			0.26432	0.05889	0.2645	0.0557	0.26432	0.04917	0.2645	0.04572	0.26432	0.04913	0.2645	0.04507
0.2645	0.05654			0.2645	0.06087	0.26468	0.0557	0.2645	0.05383	0.26468	0.04571	0.2645	0.04916	0.26468	0.04507
0.26468	0.05611			0.26468	0.06449	0.26486	0.0557	0.26468	0.05037	0.26486	0.04571	0.26468	0.04973	0.26486	0.04507
0.26486	0.05656			0.26486	0.06016	0.26504	0.05569	0.26486	0.04672	0.26504	0.0457	0.26486	0.04429	0.26504	0.04507
0.26504	0.06407			0.26504	0.0692	0.26521	0.05569	0.26504	0.04938	0.26521	0.0457	0.26504	0.0554	0.26521	0.04506
0.26521	0.05402			0.26521	0.06275	0.26539	0.05569	0.26521	0.0471	0.26539	0.0457	0.26521	0.04666	0.26539	0.04506
0.26539	0.0555			0.26539	0.06124	0.26557	0.05568	0.26539	0.05037	0.26557	0.04569	0.26539	0.04387	0.26557	0.04506
0.26557	0.05497			0.26557	0.06352	0.26575	0.05568	0.26557	0.04974	0.26575	0.04569	0.26557	0.04991	0.26575	0.04506
0.26575	0.05948			0.26575	0.06423	0.26592	0.05568	0.26575	0.05116	0.26592	0.04568	0.26575	0.04551	0.26592	0.04506
0.26592	0.05574			0.26592	0.06214	0.2661	0.05567	0.26592	0.0475	0.2661	0.04568	0.26592	0.05088	0.2661	0.04506
0.2661	0.05852			0.2661	0.06367	0.26628	0.05567	0.2661	0.05136	0.26628	0.04568	0.2661	0.04651	0.26628	0.04506
0.26628	0.05718			0.26628	0.06683	0.26646	0.05567	0.26628	0.05236	0.26646	0.04567	0.26628	0.04903	0.26646	0.04506
0.26646	0.05999			0.26646	0.05435	0.26664	0.05566	0.26646	0.04585	0.26664	0.04567	0.26646	0.04714	0.26664	0.04506
0.26664	0.05437			0.26664	0.05797	0.26681	0.05566	0.26664	0.04789	0.26681	0.04566	0.26664	0.04399	0.26681	0.04506
0.26681	0.0579			0.26681	0.06068	0.26699	0.05566	0.26681	0.04988	0.26699	0.04566	0.26681	0.0476	0.26699	0.04506
0.26699	0.05805			0.26699	0.06245	0.26717	0.05565	0.26699	0.04809	0.26717	0.04566	0.26699	0.04518	0.26717	0.04506
0.26717	0.04978			0.26717	0.05739	0.26735	0.05565	0.26717	0.04694	0.26735	0.04565	0.26717	0.04225	0.26735	0.04505
0.26735	0.0591			0.26735	0.05939	0.26752	0.05564	0.26735	0.04455	0.26752	0.04565	0.26735	0.05219	0.26752	0.04505
0.26752	0.05783			0.26752	0.05891	0.2677	0.05564	0.26752	0.05188	0.2677	0.04564	0.26752	0.05068	0.2677	0.04505
0.2677	0.05692			0.2677	0.06278	0.26788	0.05564	0.2677	0.0499	0.26788	0.04564	0.2677	0.0479	0.26788	0.04505
0.26788	0.05246			0.26788	0.05637	0.26806	0.05563	0.26788	0.04763	0.26806	0.04564	0.26788	0.04975	0.26806	0.04505
0.26806	0.06048			0.26806	0.05838	0.26824	0.05563	0.26806	0.04819	0.26824	0.04563	0.26806	0.04575	0.26824	0.04505
0.26824	0.0521			0.26824	0.05574	0.26841	0.05563	0.26824	0.04701	0.26841	0.04563	0.26824	0.04605	0.26841	0.04505
0.26841	0.05672			0.26841	0.05992	0.26859	0.05562	0.26841	0.05096	0.26859	0.04563	0.26841	0.05105	0.26859	0.04505
0.26859	0.06292			0.26859	0.06556	0.26877	0.05562	0.26859	0.0488	0.26877	0.04562	0.26859	0.04149	0.26877	0.04505
0.26877	0.06224			0.26877	0.06719	0.26895	0.05562	0.26877	0.053	0.26895	0.04562	0.26877	0.05122	0.26895	0.04505
0.26895	0.05911			0.26895	0.05844	0.26912	0.05561	0.26895	0.04415	0.26912	0.04561	0.26895	0.04672	0.26912	0.04505
0.26912	0.05903			0.26912	0.06378	0.2693	0.05561	0.26912	0.05248	0.2693	0.04561	0.26912	0.05263	0.2693	0.04505
0.2693	0.05526			0.2693	0.06092	0.26948	0.05561	0.2693	0.04834	0.26948	0.04561	0.2693	0.04539	0.26948	0.04504
0.26948	0.06261			0.26948	0.06386	0.26966	0.0556	0.26948	0.04873	0.26966	0.0456	0.26948	0.05028	0.26966	0.04504
0.26966	0.06312			0.26966	0.06444	0.26984	0.0556	0.26966	0.05298	0.26984	0.0456	0.26966	0.04583	0.26984	0.04504
0.26984	0.05398			0.26984	0.06367	0.27001	0.0556	0.26984	0.05807	0.27001	0.04559	0.26984	0.04996	0.27001	0.04504
0.27001	0.05421			0.27001	0.0637	0.27019	0.05559	0.27001	0.04558	0.27019	0.04559	0.27001	0.04613	0.27019	0.04504
0.27019	0.06214			0.27019	0.06634	0.27037	0.05559	0.27019	0.05284	0.27037	0.04559	0.27019	0.0485	0.27037	0.04504
0.27037	0.05326			0.27037	0.06002	0.27055	0.05559	0.27037	0.04357	0.27055	0.04558	0.27037	0.04762	0.27055	0.04504
0.27055	0.05619			0.27055	0.05677	0.27072	0.05558	0.27055	0.05032	0.27072	0.04558	0.27055	0.043	0.27072	0.04504
0.27072	0.05355			0.27072	0.05952	0.2709	0.05558	0.27072	0.03942	0.2709	0.04557	0.27072	0.04435	0.2709	0.04504
0.2709	0.05693			0.2709	0.0628	0.27108	0.05558	0.2709	0.04896	0.27108	0.04557	0.2709	0.04401	0.27108	0.04504
0.27108	0.05925			0.27108	0.06128	0.27126	0.05557	0.27108	0.05327	0.27126	0.04557	0.27108	0.05211	0.27126	0.04504
0.27126	0.05329			0.27126	0.05522	0.27144	0.05557	0.27126	0.04172	0.27144	0.04556	0.27126	0.04937	0.27144	0.04504
0.27144	0.04863			0.27144	0.05756	0.27161	0.05557	0.27144	0.04284	0.27161	0.04556	0.27144	0.04368	0.27161	0.04504
0.27161	0.05661			0.27161	0.0614	0.27179	0.05556	0.27161	0.0435	0.27179	0.04555	0.27161	0.04555	0.27179	0.04504
0.27179	0.058			0.27179	0.05962	0.27197	0.05556	0.27179	0.05157	0.27197	0.04555	0.27179	0.04278	0.27197	0.04503
0.27197	0.05972			0.27197	0.06245	0.27215	0.05555	0.27197	0.04363	0.27215	0.04555	0.27197	0.04638	0.27215	0.04503
0.27215	0.06104			0.27215	0.05963	0.27232	0.05555	0.27215	0.0493	0.27232	0.04554	0.27215	0.0482	0.27232	0.04503
0.27232	0.05171			0.27232	0.05815	0.2725	0.05555	0.27232	0.04838	0.2725	0.04554	0.27232	0.04342	0.2725	0.04503
0.2725	0.05474			0.2725	0.05822	0.27268	0.05554	0.2725	0.04936	0.27268	0.04553	0.2725	0.0461	0.27268	0.04503
0.27268	0.06291			0.27268	0.06946	0.27286	0.05554	0.27268	0.05043	0.27286	0.04553	0.27268	0.04416	0.27286	0.04503
0.27286	0.05639			0.27286	0.06374	0.27304	0.05554	0.27286	0.04586	0.27304	0.04553	0.27286	0.04332	0.27304	0.04503
0.27304	0.0566			0.27304	0.05732	0.27321	0.05553	0.27304	0.04513	0.27321	0.04552	0.27304	0.04765	0.27321	0.04503
0.27321	0.05128			0.27321	0.06361	0.27339	0.05553	0.27321	0.05491	0.27339	0.04552	0.27321	0.04848	0.27339	0.04503
0.27339	0.06087			0.27339	0.06805	0.27357	0.05553	0.27339	0.05831	0.27357	0.04551	0.27339	0.05289	0.27357	0.04503
0.27357	0.05264			0.27357	0.06636	0.27375	0.05552	0.27357	0.05027	0.27375	0.04551	0.27357	0.05021	0.27375	0.04503
0.27375	0.05617			0.27375	0.06084	0.27392	0.05552	0.27375	0.04969	0.27392	0.04551	0.27375	0.04962	0.27392	0.04503
0.27392	0.05842			0.27392	0.06237	0.2741	0.05552	0.27392	0.05008	0.2741	0.0455	0.27392	0.0481	0.2741	0.04503
0.2741	0.05628			0.2741	0.06563	0.27428	0.05551	0.2741	0.05286	0.27428	0.0455	0.2741	0.05245	0.27428	0.04503
0.27428	0.04781			0.27428	0.05712	0.27446	0.05551	0.27428	0.05055	0.27446	0.0455	0.27428	0.04718	0.27446	0.04503
0.27446	0.0613			0.27446	0.05668	0.27464	0.05551	0.27446	0.04694	0.27464	0.04549	0.27446	0.04819	0.27464	0.04503
0.27464	0.05283			0.27464	0.05549	0.27481	0.0555	0.27464	0.04244	0.27481	0.04549	0.27464	0.04337	0.27481	0.04502
0.27481	0.05046			0.27481	0.05963	0.27499	0.0555	0.27481	0.0468	0.27499	0.04548	0.27481	0.04242	0.27499	0.04502
0.27499	0.05553			0.27499	0.06384	0.27517	0.0555	0.27499	0.04712	0.27517	0.04548	0.27499	0.05101	0.27517	0.04502
0.27517	0.05044			0.27517	0.05346	0.27535	0.05549	0.27517	0.03986	0.27535	0.04548	0.27517	0.04212	0.27535	0.04502
0.27535	0.05831			0.27535	0.06494	0.27552	0.05549	0.27535	0.04783	0.27552	0.04547	0.27535	0.04653	0.27552	0.04502
0.27552	0.05737			0.27552	0.05797	0.2757	0.05549	0.27552	0.05074	0.2757	0.04547	0.27552	0.04648	0.2757	0.04502
0.2757	0.04928			0.2757	0.06297	0.27588	0.05548	0.2757	0.04685	0.27588	0.04546	0.2757	0.04785	0.27588	0.04502
0.27588	0.05519			0.27588	0.05969	0.27606	0.05548	0.27588	0.04746	0.27606	0.04546	0.27588	0.04665	0.27606	0.04502
0.27606	0.05769			0.27606	0.05946	0.27624	0.05547	0.27606	0.04585	0.27624	0.04546	0.27606	0.04684	0.27624	0.04502
0.27624	0.0577			0.27624	0.0644	0.27641	0.05547	0.27624	0.05086	0.27641	0.04545	0.27624	0.04937	0.27641	0.04502
0.27641	0.06705			0.27641	0.06784	0.27659	0.05547	0.27641	0.05456	0.27659	0.04545	0.27641	0.06022	0.27659	0.04502
0.27659	0.05183			0.27659	0.05695	0.27677	0.05546	0.27659	0.05287	0.27677	0.04545	0.27659	0.04356	0.27677	0.04502
0.27677	0.05671			0.27677	0.06035	0.27695	0.05546	0.27677	0.0468	0.27695	0.04544	0.27677	0.04918	0.27695	0.04502
0.27695	0.05856			0.27695	0.06423	0.27712	0.05546	0.27695	0.04729	0.27712	0.04544	0.27695	0.05036	0.27712	0.04502
0.27712	0.05514			0.27712	0.06166	0.2773	0.05545	0.27712	0.04409	0.2773	0.04543	0.27712	0.04724	0.2773	0.04502
0.2773	0.05677			0.2773	0.05556	0.27748	0.05545	0.2773	0.05227	0.27748	0.04543	0.2773	0.04395	0.27748	0.04502
0.27748	0.05772			0.27748	0.06128	0.27766	0.05545	0.27748	0.04509	0.27766	0.04543	0.27748	0.04379	0.27766	0.04502
0.27766	0.05268			0.27766	0.05974	0.27783	0.05544	0.27766	0.04779	0.27783	0.04542	0.27766	0.0395	0.27783	0.04502
0.27783	0.06211			0.27783	0.06526	0.27801	0.05544	0.27783	0.05054	0.27801	0.04542	0.27783	0.04761	0.27801	0.04502
0.27801	0.05482			0.27801	0.05237	0.27819	0.05544	0.27801	0.04884	0.27819	0.04542	0.27801	0.05401	0.27819	0.04502
0.27819	0.05616			0.27819	0.06155	0.27837	0.05543	0.27819	0.0527	0.27837	0.04541	0.27819	0.04649	0.27837	0.04501
0.27837	0.05398			0.27837	0.05699	0.27855	0.05543	0.27837	0.04442	0.27855	0.04541	0.27837	0.04841	0.27855	0.04501
0.27855	0.05383			0.27855	0.06131	0.27872	0.05543	0.27855	0.04796	0.27872	0.0454	0.27855	0.05304	0.27872	0.04501
0.27872	0.0605			0.27872	0.0597	0.2789	0.05542	0.27872	0.04338	0.2789	0.0454	0.27872	0.04619	0.2789	0.04501
0.2789	0.0515			0.2789	0.05345	0.27908	0.05542	0.2789	0.04509	0.27908	0.0454	0.2789	0.04888	0.27908	0.04501
0.27908	0.05298			0.27908	0.06093	0.27926	0.05542	0.27908	0.04136	0.27926	0.04539	0.27908	0.04497	0.27926	0.04501
0.27926	0.05853			0.27926	0.06738	0.27943	0.05541	0.27926	0.05153	0.27943	0.04539	0.27926	0.04982	0.27943	0.04501
0.27943	0.05497			0.27943	0.06024	0.27961	0.05541	0.27943	0.05168	0.27961	0.04539	0.27943	0.04566	0.27961	0.04501
0.27961	0.05742			0.27961	0.06251	0.27979	0.05541	0.27961	0.04648	0.27979	0.04538	0.27961	0.05004	0.27979	0.04501
0.27979	0.05649			0.27979	0.06335	0.27997	0.0554	0.27979	0.04893	0.27997	0.04538	0.27979	0.04868	0.27997	0.04501
0.27997	0.04843			0.27997	0.06015	0.28015	0.0554	0.27997	0.047	0.28015	0.04538	0.27997	0.0486	0.28015	0.04501
0.28015	0.04623			0.28015	0.0597	0.28032	0.0554	0.28015	0.04531	0.28032	0.04537	0.28015	0.04511	0.28032	0.04501
0.28032	0.06087			0.28032	0.06504	0.2805	0.05539	0.28032	0.05204	0.2805	0.04537	0.28032	0.05405	0.2805	0.04501
0.2805	0.05715			0.2805	0.06613	0.28068	0.05539	0.2805	0.04603	0.28068	0.04537	0.2805	0.04989	0.28068	0.04501
0.28068	0.06			0.28068	0.05965	0.28086	0.05539	0.28068	0.04396	0.28086	0.04536	0.28068	0.0412	0.28086	0.04501
0.28086	0.05521			0.28086	0.05655	0.28103	0.05538	0.28086	0.04776	0.28103	0.04536	0.28086	0.03817	0.28103	0.04501
0.28103	0.04309			0.28103	0.0631	0.28121	0.05538	0.28103	0.04727	0.28121	0.04535	0.28103	0.04364	0.28121	0.04501
0.28121	0.05648			0.28121	0.06443	0.28139	0.05538	0.28121	0.05029	0.28139	0.04535	0.28121	0.04922	0.28139	0.04501
0.28139	0.05346			0.28139	0.05462	0.28157	0.05537	0.28139	0.04451	0.28157	0.04535	0.28139	0.04541	0.28157	0.04501
0.28157	0.05977			0.28157	0.06381	0.28175	0.05537	0.28157	0.05811	0.28175	0.04534	0.28157	0.05485	0.28175	0.04501
0.28175	0.05919			0.28175	0.06235	0.28192	0.05537	0.28175	0.04858	0.28192	0.04534	0.28175	0.04356	0.28192	0.04501
0.28192	0.05804			0.28192	0.05811	0.2821	0.05536	0.28192	0.04461	0.2821	0.04534	0.28192	0.04769	0.2821	0.04501
0.2821	0.05935			0.2821	0.06291	0.28228	0.05536	0.2821	0.05101	0.28228	0.04533	0.2821	0.04575	0.28228	0.04501
0.28228	0.05931			0.28228	0.06081	0.28246	0.05536	0.28228	0.05131	0.28246	0.04533	0.28228	0.04791	0.28246	0.04501
0.28246	0.05518			0.28246	0.06347	0.28263	0.05535	0.28246	0.0545	0.28263	0.04533	0.28246	0.04573	0.28263	0.04501
0.28263	0.05095			0.28263	0.06346	0.28281	0.05535	0.28263	0.05106	0.28281	0.04532	0.28263	0.04723	0.28281	0.04501
0.28281	0.05225			0.28281	0.05774	0.28299	0.05535	0.28281	0.04732	0.28299	0.04532	0.28281	0.04771	0.28299	0.04501
0.28299	0.05732			0.28299	0.06377	0.28317	0.05535	0.28299	0.04704	0.28317	0.04532	0.28299	0.04526	0.28317	0.04501
0.28317	0.0694			0.28317	0.0665	0.28335	0.05534	0.28317	0.05931	0.28335	0.04531	0.28317	0.05021	0.28335	0.04501
0.28335	0.05463			0.28335	0.0592	0.28352	0.05534	0.28335	0.03811	0.28352	0.04531	0.28335	0.04449	0.28352	0.04501
0.28352	0.058			0.28352	0.05623	0.2837	0.05534	0.28352	0.04778	0.2837	0.04531	0.28352	0.04723	0.2837	0.04501
0.2837	0.05434			0.2837	0.06356	0.28388	0.05533	0.2837	0.05069	0.28388	0.0453	0.2837	0.04736	0.28388	0.04501
0.28388	0.06336			0.28388	0.05812	0.28406	0.05533	0.28388	0.05429	0.28406	0.0453	0.28388	0.04575	0.28406	0.04501
0.28406	0.059			0.28406	0.06319	0.28423	0.05533	0.28406	0.05077	0.28423	0.0453	0.28406	0.05153	0.28423	0.04501
0.28423	0.05721			0.28423	0.0547	0.28441	0.05532	0.28423	0.04908	0.28441	0.04529	0.28423	0.04332	0.28441	0.04501
0.28441	0.05414			0.28441	0.0608	0.28459	0.05532	0.28441	0.04996	0.28459	0.04529	0.28441	0.04723	0.28459	0.04501
0.28459	0.04851			0.28459	0.05574	0.28477	0.05532	0.28459	0.04232	0.28477	0.04529	0.28459	0.04219	0.28477	0.045
0.28477	0.05537			0.28477	0.06381	0.28495	0.05531	0.28477	0.05652	0.28495	0.04528	0.28477	0.0566	0.28495	0.045
0.28495	0.06778			0.28495	0.06496	0.28512	0.05531	0.28495	0.04823	0.28512	0.04528	0.28495	0.05375	0.28512	0.045
0.28512	0.05733			0.28512	0.06679	0.2853	0.05531	0.28512	0.04575	0.2853	0.04528	0.28512	0.0476	0.2853	0.045
0.2853	0.05595			0.2853	0.063	0.28548	0.0553	0.2853	0.04646	0.28548	0.04528	0.2853	0.05111	0.28548	0.045
0.28548	0.05925			0.28548	0.06779	0.28566	0.0553	0.28548	0.05337	0.28566	0.04527	0.28548	0.0515	0.28566	0.045
0.28566	0.05647			0.28566	0.06776	0.28583	0.0553	0.28566	0.04418	0.28583	0.04527	0.28566	0.04913	0.28583	0.045
0.28583	0.0488			0.28583	0.05482	0.28601	0.0553	0.28583	0.04661	0.28601	0.04527	0.28583	0.05062	0.28601	0.045
0.28601	0.05303			0.28601	0.06265	0.28619	0.05529	0.28601	0.04787	0.28619	0.04526	0.28601	0.04012	0.28619	0.045
0.28619	0.06013			0.28619	0.06177	0.28637	0.05529	0.28619	0.04521	0.28637	0.04526	0.28619	0.0476	0.28637	0.045
0.28637	0.06485			0.28637	0.05751	0.28655	0.05529	0.28637	0.05217	0.28655	0.04526	0.28637	0.04725	0.28655	0.045
0.28655	0.06277			0.28655	0.06127	0.28672	0.05528	0.28655	0.05698	0.28672	0.04525	0.28655	0.04381	0.28672	0.045
0.28672	0.06625			0.28672	0.07165	0.2869	0.05528	0.28672	0.05555	0.2869	0.04525	0.28672	0.05088	0.2869	0.045
0.2869	0.06006			0.2869	0.06767	0.28708	0.05528	0.2869	0.05469	0.28708	0.04525	0.2869	0.05382	0.28708	0.045
0.28708	0.05195			0.28708	0.05882	0.28726	0.05528	0.28708	0.04349	0.28726	0.04524	0.28708	0.05038	0.28726	0.045
0.28726	0.05441			0.28726	0.06463	0.28743	0.05527	0.28726	0.04588	0.28743	0.04524	0.28726	0.04656	0.28743	0.045
0.28743	0.05342			0.28743	0.0529	0.28761	0.05527	0.28743	0.05271	0.28761	0.04524	0.28743	0.04464	0.28761	0.045
0.28761	0.04943			0.28761	0.06664	0.28779	0.05527	0.28761	0.0431	0.28779	0.04524	0.28761	0.04615	0.28779	0.045
0.28779	0.05523			0.28779	0.05709	0.28797	0.05526	0.28779	0.04578	0.28797	0.04523	0.28779	0.04013	0.28797	0.045
0.28797	0.05047			0.28797	0.0652	0.28815	0.05526	0.28797	0.04958	0.28815	0.04523	0.28797	0.04302	0.28815	0.045
0.28815	0.05749			0.28815	0.06352	0.28832	0.05526	0.28815	0.05061	0.28832	0.04523	0.28815	0.0515	0.28832	0.045
0.28832	0.05368			0.28832	0.05576	0.2885	0.05526	0.28832	0.04532	0.2885	0.04522	0.28832	0.04149	0.2885	0.045
0.2885	0.04923			0.2885	0.05219	0.28868	0.05525	0.2885	0.04566	0.28868	0.04522	0.2885	0.04195	0.28868	0.045
0.28868	0.05431			0.28868	0.06521	0.28886	0.05525	0.28868	0.04505	0.28886	0.04522	0.28868	0.05023	0.28886	0.045
0.28886	0.05053			0.28886	0.06179	0.28903	0.05525	0.28886	0.03713	0.28903	0.04522	0.28886	0.04858	0.28903	0.045
0.28903	0.06563			0.28903	0.08428	0.28921	0.05524	0.28903	0.06314	0.28921	0.04521	0.28903	0.05402	0.28921	0.045
0.28921	0.04965			0.28921	0.05632	0.28939	0.05524	0.28921	0.05032	0.28939	0.04521	0.28921	0.03862	0.28939	0.045
0.28939	0.0626			0.28939	0.06625	0.28957	0.05524	0.28939	0.04984	0.28957	0.04521	0.28939	0.04519	0.28957	0.045
0.28957	0.04721			0.28957	0.05565	0.28975	0.05524	0.28957	0.03626	0.28975	0.0452	0.28957	0.02752	0.28975	0.045
0.28975	0.04307			0.28975	0.05659	0.28992	0.05523	0.28975	0.06346	0.28992	0.0452	0.28975	0.03664	0.28992	0.045
0.28992	0.05676			0.28992	0.05806			0.28992	0.0553	0.2901	0.0452	0.28992	0.06269	0.2901	0.045
0.2901	0.04667			0.2901	0.05246			0.2901	0.05085	0.29028	0.0452	0.2901	0.0395	0.29028	0.045
0.29028	0.07285			0.29028	0.06035			0.29028	0.06319	0.29046	0.04519	0.29028	0.05831	0.29046	0.045
0.29046	0.07057			0.29046	0.08064			0.29046	0.04181	0.29063	0.04519	0.29046	0.04131	0.29063	0.045
0.29063	0.06437			0.29063	0.08091			0.29063	0.071	0.29081	0.04519	0.29063	0.07108	0.29081	0.045
0.29081	0.04576			0.29081	0.05342			0.29081	0.02492	0.29099	0.04519	0.29081	0.03122	0.29099	0.045
0.29099	0.07764			0.29099	0.04371			0.29099	0.07269	0.29117	0.04518	0.29099	0.03159	0.29117	0.045
0.29117	0.06171			0.29117	0.08424			0.29117	0.06755	0.29135	0.04518	0.29117	0.06573	0.29135	0.045
0.29135	0.05025			0.29135	0.08936			0.29135	0.01842	0.29152	0.04518	0.29135	0.03663	0.29152	0.045
0.29152	0.02455			0.29152	0.06785			0.29152	0.00283			0.29152	0.05088

## Sheet: Figure 1d
Azo-FF 10 mg/mL				Azo-FI 10 mg/mL				Azo-FV 10 mg/mL				Azo-FL 10 mg/mL
Shear Rate (1/s)	Viscosity (Pa·s)			Shear Rate (1/s)	Viscosity (Pa·s)			Shear Rate (1/s)	Viscosity (Pa·s)			Shear Rate (1/s)	Viscosity (Pa·s)
1	0.00703	0.0028	0.00622	1	0.000538	0.000429	0.00197	1	0.00315	0.001	0.00085	1	0.0118	0.0129	0.0118
1.26	0.00567	0.00238	0.00486	1.26	0.000843	0.000989	0.00197	1.26	0.00237	0.000968	0.000963	1.26	0.0101	0.011	0.0107
1.58	0.0051	0.00235	0.00414	1.58	0.000706	0.00131	0.00195	1.58	0.00202	0.00138	0.00101	1.58	0.00916	0.00977	0.00953
2	0.0041	0.00255	0.00369	2	0.00136	0.00133	0.00212	2	0.00185	0.000996	0.00138	2	0.00821	0.00847	0.00826
2.51	0.00461	0.00247	0.00344	2.51	0.00135	0.00136	0.00172	2.51	0.00178	0.001	0.00148	2.51	0.00786	0.00788	0.00752
3.16	0.00357	0.00237	0.00315	3.16	0.00157	0.00131	0.00176	3.16	0.00154	0.00123	0.00152	3.16	0.00728	0.00731	0.00712
3.98	0.00376	0.00203	0.00267	3.98	0.00127	0.0014	0.00163	3.98	0.00156	0.00104	0.00157	3.98	0.00665	0.00682	0.00659
5.01	0.00301	0.00201	0.00241	5.01	0.00154	0.00138	0.00167	5.01	0.00153	0.00134	0.00122	5.01	0.00603	0.00625	0.0061
6.31	0.00289	0.0021	0.00233	6.31	0.00141	0.00133	0.00161	6.31	0.0015	0.00119	0.00154	6.31	0.00565	0.00558	0.00537
7.94	0.00342	0.00193	0.00216	7.94	0.00124	0.00133	0.00155	7.94	0.00144	0.00131	0.00129	7.94	0.00519	0.00531	0.00516
10	0.00274	0.00191	0.0022	10	0.00138	0.00131	0.00145	10	0.00149	0.00131	0.00132	10	0.00474	0.00485	0.00465
12.6	0.00258	0.00189	0.00214	12.6	0.00134	0.00128	0.00147	12.6	0.00138	0.00125	0.00138	12.6	0.00448	0.00456	0.00443
15.8	0.00283	0.00195	0.0018	15.8	0.0013	0.00129	0.0014	15.8	0.00141	0.00122	0.00133	15.8	0.00417	0.00422	0.0041
20	0.00239	0.00212	0.00168	20	0.00126	0.00127	0.00138	20	0.00131	0.0012	0.00128	20	0.00389	0.00393	0.00384
25.1	0.0025	0.00207	0.00153	25.1	0.00119	0.00124	0.00134	25.1	0.00132	0.00115	0.00128	25.1	0.00365	0.00369	0.00354
31.6	0.00235	0.0017	0.00159	31.6	0.00117	0.00121	0.00131	31.6	0.00131	0.00115	0.00127	31.6	0.00342	0.0035	0.00337
39.8	0.0021	0.00169	0.00165	39.8	0.00117	0.00121	0.00126	39.8	0.00128	0.0011	0.00122	39.8	0.00321	0.00328	0.00314
50.1	0.00209	0.0017	0.00155	50.1	0.00114	0.00118	0.00123	50.1	0.00125	0.00109	0.00118	50.1	0.00303	0.0031	0.00296
63.1	0.00189	0.00143	0.00147	63.1	0.00111	0.00115	0.0012	63.1	0.00124	0.00106	0.00115	63.1	0.00287	0.00292	0.0028
79.4	0.00158	0.00135	0.00135	79.4	0.0011	0.00114	0.00118	79.4	0.00121	0.00105	0.00112	79.4	0.00272	0.00277	0.00266
100	0.00142	0.00123	0.00127	100	0.00108	0.00112	0.00116	100	0.0012	0.00104	0.00111	100	0.00257	0.00264	0.00253

## Sheet: Figure 2a
Azo-FV 10 mg/mL
Wavelength (nm)	Absorbance
	Azo-FV	Azo-FV after 365nm	Azo-FV after 505 nm after 365nm
800.017	-0.00105	-0.000330179	-0.000911471
799.011	0.0006264	0.000407222	0.0018
798.005	-0.000733144	-0.00216	-0.000774025
796.998	-0.0012	-2.5886e-07	-0.000990509
795.99	-0.00145	-0.000864145	-0.000718569
794.983	0.00090833	0.000340741	0.000504681
794.009	-0.00029531	-0.000837948	0.000403154
793.001	0.000389292	-0.000139503	-0.000118231
791.992	-0.0017	-0.00151	-0.00205
791.017	0.00107	0.000548171	0.00102
790.008	-0.000656179	0.000657302	-0.00134
788.998	-0.000845802	-0.000367167	-0.00126
787.987	6.6532e-05	0.000819338	0.000511394
787.011	-0.00121	-0.00219	-0.000225408
786	-0.00172	-0.000604276	2.88379e-05
784.988	0.000151925	0.000601463	9.48824e-05
784.011	-0.000339491	0.00065948	0.000652921
782.998	-0.000270062	-0.000103894	0.000551618
781.986	-0.00113	-0.000880731	-0.000709266
781.007	-0.00143	-0.000769581	-0.00115
779.994	0.00174	0.00134	-0.000337474
779.015	-0.00199	-0.00089716	-0.00275
778	-0.00112	-9.87179e-05	-0.00111
776.985	-0.000239172	-0.00042334	-0.000573565
776.005	-0.00154	-2.64547e-05	-0.0013
774.99	-0.0023	-0.000919066	-0.00138
774.009	-0.00109	-0.000557536	-0.00171
772.992	-0.000377254	-0.000990148	-0.000863215
772.011	-0.000485039	-0.000702339	0.000200455
770.994	-0.00317	-0.00207	-0.00166
770.011	-0.000513378	-0.00123	-0.000912505
768.993	0.000205298	0.000256321	-0.00067665
768.01	-5.1303e-05	-0.000675047	0.000380121
766.991	-0.000534579	-0.000147577	-0.00146
766.008	-0.000896076	0.000136699	-0.000831489
764.988	-1.6722e-05	-0.000904394	-0.0016
764.003	-0.000365718	0.000337607	-0.000819914
762.983	-0.00031647	0.000460937	0.00038152
761.998	-0.000513946	-0.00161	-0.000376064
761.012	-0.000441339	-0.00141	-0.000505052
759.991	0.000719138	-2.08118e-05	0.000479077
759.004	-0.000635191	-0.000312073	-3.28739e-05
758.018	-0.0013	-0.000579252	-0.00121
756.995	-0.000206573	0.000307997	0.000392091
756.008	-0.00116	-0.00143	-0.00143
754.984	-0.000351803	-0.000493572	-0.000924955
753.996	-0.00126	-0.00163	-0.00162
753.007	-0.00063271	-5.39948e-05	-0.000746634
751.983	-0.000295517	0.000409061	-0.000655662
750.994	-0.000457164	-0.00049714	-0.00181
750.004	0.000321079	0.00111	0.000509994
749.014	-4.22438e-05	-0.000100478	-1.70847e-06
747.988	0.000387764	0.000514193	-0.000610841
746.997	0.000253239	0.000584666	-0.000533699
746.006	-0.000465439	-2.076e-05	-2.03459e-05
745.015	-0.000898659	-0.00127	2.7906e-05
743.987	-0.000673496	-0.000614874	-0.00152
742.995	-0.000196378	0.00104	0.000556283
742.003	0.000298179	-0.000427167	0.000301365
741.01	0.000812414	0.000441969	0.00121
740.016	-0.00106	-0.000397685	-0.000234826
738.987	-0.00136	-0.000879336	-0.000726477
737.993	-9.74756e-05	0.000264894	-0.000202071
736.999	0.000290745	-0.000280151	-0.000459181
736.004	-0.000792061	-0.000246002	-0.000599157
735.009	-0.000688177	-0.000870242	-0.000282272
734.014	0.00014281	0.000281316	4.95745e-05
732.983	-0.000901707	0.000647865	0.000478066
731.987	-0.000297328	-0.000824668	0.000206231
730.99	2.22884e-05	0.000262874	-0.00038103
729.993	0.00034043	0.000230239	-0.000322989
728.996	0.000341285	0.000610587	-0.000140849
727.999	-5.95373e-06	-0.000265819	0.000251451
727.001	1.28655e-05	-0.00058313	-0.000518911
726.003	0.000188517	0.000127507	-0.000361839
725.004	-0.000130963	-9.50429e-05	0.000314862
724.006	0.000326156	3.7276e-06	-0.000115436
723.007	-0.000851279	-0.000264422	-0.000367684
722.007	-0.000294431	-0.000245588	-9.39041e-05
721.007	-0.000924645	-0.000845699	-0.0007241
720.007	-0.00044408	2.68964e-05	-0.000587369
719.006	-0.000290602	-0.000745704	-0.000183493
718.005	-0.000477541	-0.00044589	-0.000251177
717.004	-0.000644238	-0.000223856	-0.000755058
716.003	-0.000902172	-0.00062816	-0.000217077
715.001	-0.000116109	-0.000870345	-0.000168537
713.999	-0.000430943	-0.000573875	-0.000241035
712.996	-0.000546109	-0.000335146	-0.000727563
711.993	-0.000275029	-0.00070787	-0.000586025
710.99	-0.00109	-0.000942985	-0.00109
709.986	-0.000568343	-0.00111	-0.000615288
708.982	-0.000553038	-0.00105	-0.000624593
708.014	-0.000746996	-0.000446614	-0.000283307
707.009	6.16389e-05	-0.000354286	-0.000203985
706.005	-3.73777e-05	0.000138926	-0.000193791
704.999	-0.00129	-0.000401668	-0.00163
703.994	-0.00106	-0.00161	-0.00165
702.988	-0.000322368	-0.000519479	0.000246297
702.017	0.000263262	0.000363643	0.000272872
701.011	-0.000203675	6.56518e-05	0.000344109
700.004	-0.000860012	-0.000470611	-0.000696964
698.997	-0.000407358	-0.000382788	-0.000565913
697.989	-0.000423185	-0.00074312	-0.00116
697.017	-0.000693294	-0.000746376	-0.000619889
696.009	-6.32089e-05	-6.32089e-05	0.000774136
695.001	-0.000806375	-0.000227012	-0.000594039
693.992	-0.000792061	-0.000951095	-0.0007502
692.983	-0.000822808	-0.000618906	-0.000254643
692.009	0.000370742	-0.000329972	-0.00155
690.999	-0.000622577	-0.000833866	-0.000895559
689.989	-0.000560794	-0.000459026	-0.000957759
689.015	-0.00109	-0.000404306	-0.00101
688.004	0.00011135	0.000494159	0.000114146
686.993	-0.000132464	0.000743071	-0.000234929
686.018	0.000394604	-8.67093e-05	-0.00029412
685.006	0.000158632	0.000165598	-0.000450441
683.994	-0.000875512	-0.000169572	-0.00122
683.017	-0.00151	-0.000771079	-0.000803947
682.005	-0.000786273	-0.000983588	-0.00111
680.992	-0.000505414	-0.000218216	-0.000253557
680.015	-0.00073361	-0.000766893	-0.000294069
679.001	-0.0011	-0.000122061	-0.000613116
677.987	-0.000631417	-0.00038465	-0.000395306
677.009	-0.000681457	-0.00104	-0.000372857
675.994	-0.000302243	-0.000826787	0.000115467
675.016	-0.000203157	-8.0705e-05	-0.000476713
674	-0.000740742	-0.000537422	-0.00122
672.985	-0.000731232	-0.000717019	-0.000720792
672.005	-0.000600295	-0.00045463	-0.000811905
670.989	-0.000912246	-0.00138	-0.00156
670.009	-0.000483695	-0.000174799	-0.000165018
668.992	-0.000971035	-0.000800846	-0.000990406
668.011	-0.000372805	-0.000432753	-0.000272545
666.994	-0.00131	-0.000616683	-0.000693759
666.012	-0.000817744	-0.000451631	-0.000583492
664.994	-0.000979868	-0.00106	-0.00035889
664.012	-0.000924697	-0.000933273	-0.000954608
662.994	-0.000534475	-0.000512447	4.35165e-05
662.011	-0.000248279	-0.000281755	-0.000419771
660.992	-0.00134	-0.000848799	-0.00109
660.008	-0.000431408	-0.000244864	-0.000358373
658.989	-0.00121	-0.000822446	-0.00069164
658.005	0.000156949	-0.000274356	4.71409e-05
656.984	-0.000724823	9.29147e-05	-0.000491245
656	0.000622434	0.000413155	0.000313644
655.015	-0.000264164	-5.78254e-05	0.000128854
653.994	-0.000401254	-0.00128	-0.000653956
653.009	-0.000261939	-5.45642e-05	0.000473842
651.987	-0.000802241	-0.000348751	-0.000355062
651.001	-0.00015622	0.000389733	0.000252228
650.015	0.000293983	7.42991e-05	0.000622745
648.992	-0.000104256	-0.00149	-0.00136
648.005	-0.000639327	-0.000278082	-0.000509551
647.018	5.46228e-05	-0.000430374	-0.000457733
645.994	-0.000677011	-0.00109	-0.00103
645.007	-0.000479402	-0.000365925	-0.000189754
643.982	0.000163371	-0.0016	-3.26151e-05
642.994	-0.000342336	-0.000770563	-0.00138
642.006	-0.000927642	-0.000823893	-0.0011
641.017	-0.000286774	-0.00106	-0.00162
639.992	-0.00115	-0.000655507	-0.000266647
639.002	3.88307e-05	-0.000492693	-0.000316522
638.013	0.001	0.000589305	0.000629329
636.986	2.45924e-05	-0.000429288	-0.000142091
635.996	0.000540162	0.00029906	-0.000175109
635.006	-0.000449665	-0.0005216	-0.000275546
634.015	0.000109201	-0.000757901	-0.00051286
632.987	-0.00105	-0.00102	-0.000714124
631.996	-0.0016	-0.00156	-0.00137
631.005	-0.00181	-0.00052796	-0.000598227
630.013	-0.000902689	-0.000292413	-0.000952542
628.984	-0.000468335	-0.000167502	-4.1312e-05
627.992	-0.000247399	-0.000565292	-0.000287343
626.999	-0.000241035	-0.000362252	-0.000279479
626.006	-0.000952542	-0.00073821	-0.00046275
625.013	-0.000714021	-0.00072963	-0.000885174
623.983	0.0005772	-0.000387392	0.000181835
622.989	3.37307e-05	-0.000982968	-0.000757797
621.995	-0.000224322	-0.000390702	-0.000507948
621.001	-0.000467715	-0.0012	-0.000933428
620.006	-0.000386616	-0.000895301	-0.000706681
619.011	-0.000721257	-0.000174022	-9.07467e-05
618.016	-0.000453079	-0.000220079	-0.000435649
616.984	-0.000284497	-0.000342181	-0.00102
615.988	-0.000502415	-0.000149129	-0.00038315
614.992	-0.00136	-0.00121	-0.00127
613.996	-0.000438442	-0.000265768	0.000582333
613	-0.000984052	-0.00123	-0.000663261
612.003	-0.000107465	-0.000561983	0.00032797
611.006	-0.000511206	-0.000863267	-0.000671222
610.008	-0.000313159	-0.00042634	-0.000123717
609.011	-0.000379271	-0.000503863	-0.000131947
608.013	-0.000746376	-0.000550556	-0.000651475
607.015	-0.000860063	-0.00062754	-0.000287291
606.017	-0.000194929	-0.000721309	-0.000454216
605.018	-0.00102	-0.00101	-0.000542335
603.982	-0.000609342	-0.000267734	-0.0006111
602.983	-0.00118	-0.00112	-0.000995106
601.984	-0.000756247	-0.000719034	-0.000609652
600.984	-0.000466111	-0.000509654	-0.000323765
599.984	-0.000298311	-0.000573772	-0.00021035
598.984	-0.000313056	-0.000244398	-0.000237154
597.983	-0.000494658	-0.000487211	-0.000470249
596.982	-0.000743998	-0.000789942	-0.000470714
595.981	-0.000317919	-0.000246882	-0.000263594
595.017	-0.000224011	0.000253446	-0.000479971
594.016	-0.000757539	-0.000733403	-0.000712418
593.014	-0.00050619	-9.93907e-05	-0.000508672
592.012	-0.000724875	-0.000663933	-0.00103
591.01	-0.000179249	-0.00114	-0.00054492
590.007	-0.00125	-0.000736866	-0.000895921
589.004	-0.00072074	-0.00043115	-0.000670033
588.001	-0.000128789	-0.000888377	-0.000312797
586.998	-0.00050076	-0.000451527	-0.00112
585.994	-0.000562655	-0.000167243	-0.000405909
584.99	-0.00105	-0.000866832	-0.00121
583.986	-0.000293448	6.64544e-05	-0.000538974
582.982	-0.000104463	-8.71234e-05	-4.83005e-05
582.014	-0.000408392	-0.00104	-0.00125
581.01	-0.00114	-0.000154408	-0.000392409
580.004	-0.000697739	-0.000681664	-0.000612703
578.999	-0.00101	-0.000639947	-0.000956055
577.993	-0.000592695	-0.000257437	-0.000323558
576.988	-0.000736194	-0.000539025	-0.000760847
575.981	-0.000306951	-0.000694017	-0.000359304
575.012	-0.000742654	-0.000572841	-0.000862853
574.006	-0.000682904	-0.000352424	-0.000878664
572.999	-0.000372546	-0.000783637	-0.000648063
571.992	-0.000450441	-0.000721619	-0.000483488
570.984	-0.000411858	-0.000334784	-0.000606189
570.014	-0.00123	-0.000472162	-0.00119
569.006	-0.000721722	-0.000871172	-0.000885019
567.998	-0.000454268	-0.000392047	-0.000575116
566.989	-0.00053039	-0.000430736	-0.000689572
566.018	-0.000816039	-0.00038284	-0.000717174
565.009	-0.000298673	0.00016464	-0.00021863
564	-0.00045132	-0.000686522	-0.000775472
562.991	-0.000364529	-0.000132205	-0.000529615
562.018	-0.000103635	-0.000547971	-0.000389409
561.009	-0.00051586	-0.00020145	-0.000683886
559.999	-0.000732524	-0.000598795	-0.000636587
558.988	-0.000487728	-0.000341871	-0.000555003
558.015	-0.00077909	7.03638e-05	-0.000526305
557.004	-0.000390444	2.96404e-05	-0.000528477
555.993	-0.000627385	-0.000684662	-0.00060381
554.982	-0.000830869	-0.000685954	-0.000403737
554.008	-0.000638448	-2.41251e-05	-6.36748e-05
552.996	-0.00020057	5.70823e-05	-0.000258006
551.984	-0.00059285	-0.000412116	-0.000541145
551.009	-0.000379012	-0.000202226	0.000154955
549.997	-0.000351907	-0.000210195	-0.000424995
548.984	-0.000431201	-0.000247141	-0.000493417
548.008	-0.000444597	-8.46389e-05	-0.000308917
546.995	-0.00012615	-0.000255523	-0.000812215
545.982	-0.000206417	6.6299e-05	-0.000215835
545.005	-0.00041884	7.32579e-06	-0.000388478
543.991	-0.000515963	-4.80935e-05	-0.000483177
543.015	-0.000128427	0.000281653	-0.000164034
542	-0.000145248	0.000410176	-0.000191669
540.986	-0.000396133	0.000162076	-0.000260645
540.008	-0.000353252	-3.58247e-05	-0.000369494
538.993	-0.000301467	0.000542261	-0.00016243
538.015	-0.00042215	0.000306572	-0.000281341
537	-0.000436994	0.000229488	-0.000275391
535.984	-0.000369443	0.000388981	-9.9546e-05
535.006	-0.000282738	0.000382867	-0.00010203
533.989	-0.000432081	0.000194732	-0.000402754
533.01	-0.00031171	0.000736225	-0.000121906
531.994	1.7551e-05	0.00061108	0.000147653
531.014	-0.000125011	0.000708403	-1.39782e-05
529.997	-0.000140021	0.000863222	-2.96643e-05
529.017	1.32279e-05	0.00093837	7.58525e-05
528	0.000118134	0.00099433	3.49992e-05
526.982	5.65127e-05	0.0009777	0.000207552
526.002	0.000122846	0.00115	-4.03819e-06
524.983	0.000363591	0.0012	0.000427355
524.002	0.000207189	0.00123	0.000180566
522.984	0.000273546	0.00144	0.000211877
522.002	0.000155447	0.00159	0.000435569
520.983	0.000701066	0.00213	0.000291134
520.001	0.000681517	0.00216	0.000588943
518.982	0.000785754	0.00227	0.000667231
517.999	0.000273727	0.00207	0.000480399
517.017	0.000530028	0.00226	0.000654502
515.997	0.000669254	0.00237	0.000862107
515.014	0.000743952	0.00281	0.00082035
513.993	0.000612868	0.00285	0.000448965
513.01	0.000880238	0.00275	0.00107
511.989	0.000694843	0.00307	0.000982214
511.005	0.0013	0.00383	0.00146
509.983	0.00168	0.00372	0.00173
508.999	0.00199	0.00423	0.00208
508.015	0.00173	0.00459	0.00175
506.992	0.00219	0.0049	0.00272
506.008	0.00228	0.00468	0.00217
504.985	0.00255	0.00575	0.00277
504	0.00194	0.00508	0.00208
503.015	0.00253	0.00606	0.00321
501.991	0.00339	0.0063	0.00323
501.005	0.00346	0.00697	0.00303
499.982	0.00385	0.00734	0.00363
498.995	0.00371	0.00784	0.00393
498.009	0.00411	0.00849	0.0041
496.984	0.00438	0.00904	0.00468
495.998	0.00459	0.00911	0.00488
495.011	0.00528	0.00971	0.00551
493.986	0.00519	0.00979	0.0052
492.998	0.00578	0.01094	0.00584
492.011	0.0059	0.01129	0.00635
490.985	0.00653	0.012	0.00673
489.997	0.00681	0.0127	0.00712
489.009	0.00729	0.01325	0.00754
487.982	0.00751	0.01389	0.00785
486.994	0.00801	0.01456	0.00815
486.005	0.00836	0.01515	0.00874
485.016	0.00901	0.01584	0.00924
483.988	0.00944	0.01676	0.00986
482.999	0.00992	0.01745	0.01005
482.009	0.01053	0.01823	0.01081
480.982	0.01107	0.01907	0.01127
479.992	0.01139	0.01996	0.01181
479.001	0.01218	0.02099	0.01268
478.011	0.01267	0.02171	0.01327
476.982	0.01363	0.02297	0.01407
475.992	0.01373	0.02353	0.01453
475	0.01516	0.02451	0.0152
474.009	0.01575	0.02583	0.01597
473.018	0.01697	0.02717	0.01685
471.988	0.01688	0.02777	0.0173
470.996	0.01804	0.02882	0.01832
470.005	0.01825	0.02974	0.01869
469.012	0.01979	0.03132	0.01992
467.982	0.02045	0.03299	0.02098
466.989	0.02096	0.03365	0.0211
465.997	0.02229	0.03491	0.02278
465.004	0.02293	0.03614	0.02344
464.011	0.02345	0.03734	0.02422
463.017	0.02488	0.03869	0.0253
461.986	0.02561	0.03997	0.02616
460.992	0.0264	0.04082	0.02695
459.998	0.02739	0.04245	0.02793
459.004	0.02844	0.04357	0.0289
458.01	0.02916	0.04456	0.02958
457.015	0.03027	0.04623	0.03063
455.982	0.03125	0.04754	0.03169
454.988	0.03192	0.04848	0.0324
453.993	0.03294	0.04997	0.03363
452.997	0.03422	0.05117	0.03453
452.002	0.03494	0.05199	0.03521
451.007	0.03613	0.05355	0.03638
450.011	0.03687	0.05449	0.03767
449.015	0.03804	0.05579	0.03845
448.019	0.03885	0.05709	0.03922
446.984	0.04003	0.05792	0.04038
445.988	0.04098	0.05927	0.04114
444.991	0.04195	0.0603	0.04206
443.994	0.0427	0.06126	0.04306
442.997	0.0434	0.06186	0.04355
442	0.04433	0.06308	0.04489
441.003	0.04548	0.06377	0.0456
440.005	0.04589	0.06464	0.04625
439.007	0.04681	0.06539	0.04685
438.009	0.04819	0.06628	0.04815
437.011	0.04855	0.06655	0.04861
436.013	0.04944	0.06724	0.04926
435.015	0.04967	0.06751	0.0497
434.016	0.05033	0.0677	0.05024
433.017	0.05097	0.06802	0.05079
432.018	0.05189	0.06859	0.0518
431.019	0.05195	0.06807	0.05223
429.981	0.05243	0.06825	0.05218
428.982	0.05329	0.06858	0.05305
427.982	0.05391	0.06847	0.05362
426.982	0.05402	0.06821	0.05386
425.982	0.05439	0.06776	0.05381
424.982	0.05489	0.06759	0.05445
423.981	0.05509	0.06715	0.05471
422.981	0.05535	0.0665	0.05486
422.019	0.05575	0.06609	0.05514
421.018	0.05587	0.06509	0.0553
420.017	0.05612	0.06457	0.05545
419.015	0.05607	0.06378	0.05565
418.014	0.05638	0.06271	0.05555
417.012	0.05673	0.06191	0.05603
416.011	0.05641	0.06024	0.05544
415.009	0.05723	0.05961	0.05618
414.007	0.05729	0.05894	0.05623
413.004	0.05656	0.05695	0.0559
412.002	0.05675	0.05592	0.05573
410.999	0.05725	0.05464	0.05582
409.997	0.05747	0.05338	0.05602
408.994	0.05744	0.05204	0.05576
407.991	0.05725	0.05029	0.05602
406.987	0.05825	0.04909	0.05638
405.984	0.058	0.04745	0.05652
405.019	0.05857	0.04641	0.05688
404.015	0.05889	0.04497	0.05694
403.011	0.05979	0.04416	0.05738
402.007	0.05973	0.04202	0.05755
401.003	0.06062	0.04102	0.05832
399.998	0.06123	0.03933	0.05922
398.994	0.06227	0.038	0.05974
397.989	0.06334	0.03634	0.06074
396.984	0.06465	0.03483	0.06214
396.018	0.06617	0.03392	0.06345
395.013	0.06785	0.03233	0.06469
394.007	0.06986	0.03118	0.06649
393.002	0.07207	0.02987	0.06835
391.996	0.0745	0.02845	0.07084
390.99	0.07702	0.02783	0.07281
389.984	0.07993	0.02629	0.07564
389.017	0.08344	0.02516	0.0787
388.01	0.08733	0.02435	0.08249
387.004	0.09203	0.02345	0.08642
385.997	0.09635	0.02256	0.09086
384.99	0.10178	0.02184	0.09553
383.983	0.10784	0.02146	0.10133
383.015	0.11327	0.02072	0.10648
382.008	0.1201	0.02016	0.11258
381	0.12776	0.01938	0.11998
379.993	0.13579	0.01925	0.12717
378.985	0.14473	0.01894	0.13503
378.016	0.15383	0.01866	0.14391
377.008	0.16258	0.01827	0.15232
376	0.1717	0.0183	0.16075
374.991	0.1826	0.01832	0.17009
373.983	0.19312	0.01833	0.18075
373.013	0.20552	0.01871	0.19192
372.004	0.21872	0.019	0.20298
370.995	0.22917	0.01931	0.21376
369.986	0.24118	0.01976	0.22561
369.016	0.2531	0.01939	0.23613
368.006	0.26647	0.02064	0.24908
366.997	0.27838	0.02078	0.26017
365.987	0.29012	0.0215	0.27172
365.016	0.30213	0.02227	0.2823
364.006	0.31401	0.02312	0.29374
362.996	0.32694	0.02432	0.30541
361.986	0.33792	0.02517	0.31604
361.014	0.34676	0.02605	0.32468
360.003	0.35707	0.02673	0.33438
358.993	0.36779	0.02826	0.34442
357.982	0.37893	0.02982	0.35482
357.01	0.3866	0.03084	0.36259
355.998	0.39666	0.03282	0.37201
354.987	0.40467	0.03443	0.37993
354.015	0.41282	0.03629	0.38741
353.003	0.4204	0.03804	0.39541
351.991	0.42895	0.04011	0.40175
351.018	0.43488	0.0424	0.40799
350.006	0.44154	0.04512	0.41505
348.994	0.44602	0.04728	0.41995
347.982	0.45161	0.05079	0.42606
347.008	0.45744	0.05414	0.43004
345.996	0.46082	0.05685	0.43353
344.983	0.46426	0.05965	0.43649
344.009	0.46524	0.06315	0.43923
342.996	0.46652	0.06743	0.44026
341.983	0.46706	0.07048	0.44089
341.009	0.46726	0.07435	0.4417
339.995	0.46596	0.07804	0.44082
338.982	0.4654	0.08231	0.44008
338.007	0.46254	0.08653	0.43769
336.993	0.46116	0.09128	0.43667
336.018	0.45779	0.09471	0.43332
335.004	0.45433	0.09865	0.42984
333.99	0.44996	0.10301	0.42624
333.015	0.4452	0.108	0.42229
332	0.44058	0.11191	0.4177
330.986	0.43443	0.11566	0.41283
330.01	0.4286	0.11955	0.40765
328.995	0.42247	0.12369	0.40176
328.019	0.41503	0.12748	0.39462
327.004	0.40708	0.13176	0.38768
325.989	0.39975	0.1347	0.38158
325.012	0.39192	0.13819	0.37402
323.997	0.38359	0.14103	0.36668
322.981	0.37527	0.14445	0.35929
322.004	0.36706	0.14766	0.35154
320.988	0.35774	0.14989	0.3436
320.011	0.34898	0.1525	0.3352
318.995	0.34019	0.15413	0.32713
318.018	0.33085	0.1568	0.31886
317.002	0.32158	0.15879	0.31052
315.985	0.31191	0.16059	0.3018
315.007	0.30336	0.16208	0.29363
313.991	0.29521	0.16342	0.28623
313.013	0.28515	0.16436	0.27657
311.996	0.27638	0.16577	0.26861
311.018	0.26813	0.1663	0.2613
310	0.25983	0.1666	0.2535
308.983	0.2513	0.16727	0.24577
308.004	0.24269	0.1672	0.23742
306.987	0.2341	0.16741	0.22967
306.008	0.22664	0.16682	0.22233
304.99	0.21937	0.16658	0.21544
304.011	0.21249	0.16595	0.2088
302.993	0.20431	0.16483	0.20141
302.014	0.19772	0.16372	0.19489
300.995	0.19146	0.16277	0.18897
300.016	0.18535	0.1613	0.18331
298.997	0.17893	0.15963	0.17709
298.018	0.17296	0.15803	0.17133
296.999	0.16716	0.15611	0.16599
296.019	0.16228	0.15445	0.16129
295	0.15683	0.1522	0.15603
293.981	0.15221	0.15025	0.15146
293	0.14708	0.14808	0.14659
291.981	0.14217	0.14549	0.14191
291	0.138	0.14329	0.13788
289.981	0.13443	0.14143	0.13419
289	0.13019	0.13851	0.13013
288.019	0.12586	0.13577	0.12586
286.999	0.12169	0.13288	0.12201
286.018	0.11822	0.13039	0.11844
284.998	0.11454	0.12746	0.11499
284.017	0.11124	0.1248	0.11163
282.996	0.10705	0.12091	0.10753
282.015	0.10393	0.11803	0.10448
280.994	0.10062	0.11498	0.10121
280.012	0.09769	0.11218	0.0984
278.991	0.0943	0.1086	0.09508
278.01	0.09127	0.1054	0.09199
276.988	0.0886	0.10266	0.08919
276.006	0.08604	0.10009	0.08693
274.985	0.08373	0.09753	0.08427
274.003	0.08128	0.09536	0.08191
272.981	0.07912	0.09364	0.07985
271.999	0.0771	0.09262	0.07817
271.016	0.07587	0.09247	0.07686
269.994	0.07493	0.09353	0.07607
269.011	0.07438	0.09547	0.07574
267.989	0.07446	0.09866	0.07597
267.006	0.0743	0.10273	0.07627
265.984	0.07534	0.10804	0.07732
265	0.07705	0.11497	0.0793
264.017	0.07937	0.12343	0.08198
262.994	0.08195	0.13235	0.08487
262.011	0.08491	0.14122	0.08824
260.988	0.09003	0.15248	0.09369
260.004	0.09434	0.1603	0.09813
258.981	0.1006	0.16967	0.10472
257.997	0.10872	0.17896	0.11287
257.013	0.1168	0.18689	0.12091
255.99	0.12481	0.1932	0.12908
255.006	0.13293	0.19854	0.137
253.982	0.14171	0.20376	0.14566
252.998	0.15007	0.20842	0.15374
252.013	0.15667	0.21226	0.16069
250.989	0.16474	0.21634	0.16851
250.004	0.17302	0.22021	0.17621
248.98	0.18067	0.22391	0.18381
247.995	0.18824	0.22696	0.19155
247.01	0.1949	0.22967	0.19806
245.986	0.20309	0.23247	0.20538
245.001	0.21234	0.23533	0.2145
244.016	0.22086	0.23728	0.22296
242.991	0.22815	0.23879	0.22975
242.005	0.23415	0.23971	0.23564
240.981	0.24015	0.2401	0.24133
239.995	0.24476	0.23933	0.246
239.009	0.24879	0.23873	0.24981
237.984	0.25213	0.2388	0.25276
236.998	0.2554	0.23768	0.25568
236.012	0.25754	0.23694	0.2584
234.987	0.25967	0.23662	0.26004
234	0.26026	0.23598	0.26084
233.014	0.26022	0.23518	0.26067
231.988	0.25974	0.23513	0.2602
231.002	0.2587	0.23521	0.25942
230.015	0.25729	0.23427	0.2583
228.989	0.25629	0.23428	0.25751
228.003	0.25597	0.23472	0.25732
227.016	0.25584	0.23574	0.25736
225.99	0.2571	0.23829	0.25874
225.003	0.25984	0.24263	0.26171
224.016	0.26359	0.248	0.26592
222.989	0.27091	0.25758	0.27285
222.002	0.28104	0.26996	0.28363
221.014	0.29481	0.28739	0.29828
219.988	0.31181	0.30881	0.31545
219	0.33042	0.33203	0.3352
218.013	0.34897	0.35707	0.35316
216.985	0.36844	0.38455	0.37335
215.998	0.38722	0.41325	0.39349
215.01	0.40843	0.4469	0.4156
213.983	0.43335	0.48462	0.4412
212.995	0.46	0.52467	0.4681
212.007	0.49304	0.57319	0.50306
211.018	0.52741	0.62406	0.53855
209.991	0.56622	0.67495	0.57683
209.002	0.59929	0.71698	0.61296
208.014	0.63982	0.7621	0.65304
206.986	0.6855	0.81284	0.7019
205.998	0.73364	0.86027	0.74835
205.009	0.77452	0.89671	0.79067
203.981	0.82124	0.93914	0.83631
202.992	0.86733	0.97688	0.88285
202.003	0.91662	1.01883	0.93268
201.014	0.96619	1.06341	0.98316
199.986	1.01638	1.10811	1.03282

## Sheet: Figure 2b
Azo-FV 10 mg/mL
Cycles	Absorbance
0	0.46726
0.5	0.16741
1	0.4417
1.5	0.16497
2	0.44215
2.5	0.16548
3	0.44179

## Sheet: Figure 2c
Azo-FV 10 mg/mL
Shear Rate (1/s)	Azo-FV			Azo-FV after 365 nm			Azo-FV after 505 nm after 365nm
	Viscosity (Pa·s)
1	0.00315	0.001	0.00085	0.00215	0.00402	0.00736	0.0258	0.00589	0.011
1.26	0.00237	0.000968	0.000963	0.00269	0.00393	0.00664	0.0219	0.0054	0.00969
1.58	0.00202	0.00138	0.00101	0.00267	0.00365	0.00592	0.017	0.00481	0.00909
2	0.00185	0.000996	0.00138	0.0032	0.00403	0.00747	0.0119	0.00535	0.00785
2.51	0.00178	0.001	0.00148	0.00317	0.0033	0.0056	0.011	0.00378	0.00788
3.16	0.00154	0.00123	0.00152	0.00343	0.00323	0.00728	0.0103	0.00368	0.00691
3.98	0.00156	0.00104	0.00157	0.00267	0.00297	0.0062	0.00812	0.00382	0.00635
5.01	0.00153	0.00134	0.00122	0.00268	0.00271	0.00582	0.00782	0.00351	0.00578
6.31	0.0015	0.00119	0.00154	0.00272	0.00269	0.00394	0.00704	0.00305	0.00524
7.94	0.00144	0.00131	0.00129	0.00233	0.00245	0.00369	0.006	0.00309	0.0047
10	0.00149	0.00131	0.00132	0.00198	0.00232	0.00394	0.00553	0.00276	0.00452
12.6	0.00138	0.00125	0.00138	0.00198	0.00232	0.00322	0.00485	0.00274	0.00431
15.8	0.00141	0.00122	0.00133	0.00184	0.00217	0.00268	0.00469	0.0026	0.0041
20	0.00131	0.0012	0.00128	0.00178	0.00208	0.00246	0.00429	0.00251	0.00394
25.1	0.00132	0.00115	0.00128	0.00167	0.002	0.00225	0.00382	0.0024	0.00379
31.6	0.00131	0.00115	0.00127	0.00156	0.0019	0.00218	0.00361	0.00229	0.00361
39.8	0.00128	0.0011	0.00122	0.00153	0.00185	0.00199	0.00332	0.00224	0.00335
50.1	0.00125	0.00109	0.00118	0.00147	0.00178	0.00191	0.0031	0.00211	0.00319
63.1	0.00124	0.00106	0.00115	0.00144	0.00171	0.00179	0.00299	0.00205	0.00296
79.4	0.00121	0.00105	0.00112	0.00135	0.00165	0.0017	0.00274	0.00195	0.00274
100	0.0012	0.00104	0.00111	0.0013	0.00159	0.0016	0.00247	0.00188	0.00255

## Sheet: Figure 2d
Azo-FV 10 mg/ml
Q (A-1)	Intensity (cm-1)	Q (A-1)	Intensity (cm-1)	Q (A-1)	Intensity (cm-1)	Q (A-1)	Intensity (cm-1)	Q (A-1)	Intensity (cm-1)	Q (A-1)	Intensity (cm-1)
Azo-FV				Azo-FV after 365 nm				Azo-FV after 365 nm after 505 nm
Raw	Raw	Fit	Fit	Raw	Raw	Fit	Fit	Raw	Raw	Fit	Fit
0.00318	72.2508	0.00336	56.0525	0.00318	62.0585	0.00336	46.5114	0.00318	59.8254	0.00354	37.3996
0.00336	57.5058	0.00354	46.0429	0.00336	49.4879	0.00354	38.3469	0.00336	47.7857	0.00372	31.0174
0.00354	47.6636	0.00372	38.1928	0.00354	39.8444	0.00372	31.9191	0.00354	39.2392	0.0039	25.9546
0.00372	39.1099	0.0039	31.9641	0.00372	32.9532	0.0039	26.8002	0.00372	32.3704	0.00407	21.8957
0.0039	32.534	0.00407	26.9695	0.0039	27.7809	0.00407	22.6811	0.0039	26.7757	0.00425	18.61
0.00407	27.2545	0.00425	22.9255	0.00407	22.8219	0.00425	19.3348	0.00407	21.9565	0.00443	15.9266
0.00425	22.3046	0.00443	19.6221	0.00425	18.8725	0.00443	16.5926	0.00425	18.1036	0.00461	13.7172
0.00443	19.4098	0.00461	16.9017	0.00443	16.1291	0.00461	14.3273	0.00443	15.8584	0.00478	11.8842
0.00461	16.346	0.00478	14.6444	0.00461	13.501	0.00478	12.4421	0.00461	13.1562	0.00496	10.3531
0.00478	13.8101	0.00496	12.7584	0.00478	11.5482	0.00496	10.8626	0.00478	11.2696	0.00514	9.06567
0.00496	12.2709	0.00514	11.1725	0.00496	10.5102	0.00514	9.5306	0.00496	9.74531	0.00532	7.97674
0.00514	10.6893	0.00532	9.83077	0.00514	8.82143	0.00532	8.4008	0.00514	8.49164	0.0055	7.05049
0.00532	9.4329	0.0055	8.68933	0.00532	7.92224	0.0055	7.43716	0.00532	7.60053	0.00567	6.25848
0.0055	8.2118	0.00567	7.71318	0.0055	7.09457	0.00567	6.61102	0.0055	6.66546	0.00585	5.57792
0.00567	7.23775	0.00585	6.87426	0.00567	6.23851	0.00585	5.89932	0.00567	5.92072	0.00603	4.99042
0.00585	6.64613	0.00603	6.14995	0.00585	5.48388	0.00603	5.28342	0.00585	5.35162	0.00621	4.48105
0.00603	5.84107	0.00621	5.52188	0.00603	4.9363	0.00621	4.74814	0.00603	4.69515	0.00638	4.03762
0.00621	5.36856	0.00638	4.97503	0.00621	4.66137	0.00638	4.28106	0.00621	4.46846	0.00656	3.65008
0.00638	4.87825	0.00656	4.49706	0.00638	4.05891	0.00656	3.87194	0.00638	3.81246	0.00674	3.31015
0.00656	4.3678	0.00674	4.07775	0.00656	3.68243	0.00674	3.51228	0.00656	3.51456	0.00692	3.01095
0.00674	3.95194	0.00692	3.70864	0.00674	3.40167	0.00692	3.19505	0.00674	3.2864	0.0071	2.74674
0.00692	3.74083	0.0071	3.38265	0.00692	3.11844	0.0071	2.91432	0.00692	2.96785	0.00727	2.51269
0.0071	3.4494	0.00727	3.09384	0.0071	2.97768	0.00727	2.66513	0.0071	2.79473	0.00745	2.30474
0.00727	3.06966	0.00745	2.83722	0.00727	2.63725	0.00745	2.44329	0.00727	2.43045	0.00763	2.11946
0.00745	2.86108	0.00763	2.60854	0.00745	2.39507	0.00763	2.24525	0.00745	2.23291	0.00781	1.95394
0.00763	2.69979	0.00781	2.40422	0.00763	2.28636	0.00781	2.068	0.00763	2.19816	0.00798	1.80568
0.00781	2.4924	0.00798	2.22119	0.00781	2.11619	0.00798	1.90893	0.00781	2.02452	0.00816	1.67255
0.00798	2.31117	0.00816	2.05684	0.00798	1.97182	0.00816	1.76585	0.00798	1.92772	0.00834	1.55274
0.00816	2.17184	0.00834	1.9089	0.00816	1.8291	0.00834	1.63685	0.00816	1.78935	0.00852	1.44467
0.00834	1.98235	0.00852	1.77544	0.00834	1.70611	0.00852	1.52028	0.00834	1.65672	0.0087	1.34696
0.00852	1.92382	0.0087	1.65479	0.00852	1.59732	0.0087	1.41472	0.00852	1.53241	0.00887	1.25846
0.0087	1.77309	0.00887	1.54548	0.0087	1.50722	0.00887	1.31895	0.0087	1.45185	0.00905	1.17813
0.00887	1.7242	0.00905	1.44626	0.00887	1.4412	0.00905	1.23187	0.00887	1.48421	0.00923	1.10507
0.00905	1.53785	0.00923	1.35601	0.00905	1.32971	0.00923	1.15256	0.00905	1.30594	0.00941	1.03851
0.00923	1.52962	0.00941	1.27379	0.00923	1.22684	0.00941	1.08019	0.00923	1.27036	0.00958	0.97777
0.00941	1.41945	0.00958	1.19873	0.00941	1.18984	0.00958	1.01403	0.00941	1.19823	0.00976	0.92223
0.00958	1.30225	0.00976	1.13011	0.00958	1.12553	0.00976	0.95346	0.00958	1.10605	0.00994	0.87137
0.00976	1.20131	0.00994	1.06727	0.00976	1.00251	0.00994	0.89791	0.00976	1.01415	0.01012	0.82472
0.00994	1.18931	0.01012	1.00962	0.00994	1.0173	0.01012	0.84688	0.00994	0.98364	0.0103	0.78186
0.01012	1.11271	0.0103	0.95666	0.01012	0.96139	0.0103	0.79994	0.01012	0.91155	0.01047	0.74244
0.0103	1.05006	0.01047	0.90793	0.0103	0.87956	0.01047	0.7567	0.0103	0.87647	0.01065	0.70612
0.01047	1.03694	0.01065	0.86304	0.01047	0.85841	0.01065	0.7168	0.01047	0.87863	0.01083	0.67261
0.01065	0.95257	0.01083	0.82162	0.01065	0.79218	0.01083	0.67995	0.01065	0.7971	0.01101	0.64165
0.01083	0.91276	0.01101	0.78336	0.01083	0.74604	0.01101	0.64586	0.01083	0.74201	0.01118	0.61301
0.01101	0.81407	0.01118	0.74796	0.01101	0.68771	0.01118	0.61428	0.01101	0.73383	0.01136	0.58649
0.01118	0.82662	0.01136	0.71517	0.01118	0.72165	0.01136	0.585	0.01118	0.65504	0.01154	0.5619
0.01136	0.76573	0.01154	0.68477	0.01136	0.62959	0.01154	0.55781	0.01136	0.66122	0.01172	0.53907
0.01154	0.70525	0.01172	0.65654	0.01154	0.56375	0.01172	0.53254	0.01154	0.59035	0.0119	0.51785
0.01172	0.68422	0.0119	0.6303	0.01172	0.57692	0.0119	0.50902	0.01172	0.59494	0.01207	0.4981
0.0119	0.6597	0.01207	0.60588	0.0119	0.56554	0.01207	0.48711	0.0119	0.56232	0.01225	0.4797
0.01207	0.62021	0.01225	0.58314	0.01207	0.48571	0.01225	0.46668	0.01207	0.52446	0.01243	0.46255
0.01225	0.60976	0.01243	0.56193	0.01225	0.52724	0.01243	0.44761	0.01225	0.52804	0.01261	0.44654
0.01243	0.5428	0.01261	0.54213	0.01243	0.46262	0.01261	0.42978	0.01243	0.48572	0.01278	0.43157
0.01261	0.54173	0.01278	0.52363	0.01261	0.47551	0.01278	0.41311	0.01261	0.47158	0.01296	0.41758
0.01278	0.51301	0.01296	0.50632	0.01278	0.41193	0.01296	0.3975	0.01278	0.44902	0.01314	0.40448
0.01296	0.49505	0.01314	0.49012	0.01296	0.41708	0.01314	0.38287	0.01296	0.42306	0.01332	0.3922
0.01314	0.46677	0.01332	0.47494	0.01314	0.39096	0.01332	0.36914	0.01314	0.40293	0.0135	0.38069
0.01332	0.49088	0.0135	0.4607	0.01332	0.38466	0.0135	0.35626	0.01332	0.40059	0.01367	0.36988
0.0135	0.4459	0.01367	0.44734	0.0135	0.37975	0.01367	0.34415	0.0135	0.38344	0.01385	0.35972
0.01367	0.42149	0.01385	0.43478	0.01367	0.34841	0.01385	0.33276	0.01367	0.3551	0.01403	0.35017
0.01385	0.40568	0.01403	0.42297	0.01385	0.32594	0.01403	0.32204	0.01385	0.34198	0.01421	0.34118
0.01403	0.40851	0.01421	0.41186	0.01403	0.33937	0.01421	0.31194	0.01403	0.34616	0.01438	0.33272
0.01421	0.37203	0.01438	0.40139	0.01421	0.30774	0.01438	0.30243	0.01421	0.3213	0.01456	0.32473
0.01438	0.38779	0.01456	0.39152	0.01438	0.3154	0.01456	0.29345	0.01438	0.32127	0.01474	0.31721
0.01456	0.34296	0.01474	0.38221	0.01456	0.2526	0.01474	0.28497	0.01456	0.28253	0.01492	0.3101
0.01474	0.35763	0.01492	0.37343	0.01474	0.28124	0.01492	0.27695	0.01474	0.29592	0.0151	0.30339
0.01492	0.37915	0.0151	0.36513	0.01492	0.29059	0.0151	0.26938	0.01492	0.33632	0.01527	0.29704
0.0151	0.31482	0.01527	0.35728	0.0151	0.26673	0.01527	0.26221	0.0151	0.27654	0.01545	0.29103
0.01527	0.33402	0.01545	0.34986	0.01527	0.25081	0.01545	0.25542	0.01527	0.2959	0.01563	0.28534
0.01545	0.35243	0.01563	0.34283	0.01545	0.24911	0.01563	0.24899	0.01545	0.28093	0.01581	0.27996
0.01563	0.33591	0.01581	0.33617	0.01563	0.2447	0.01581	0.24289	0.01563	0.25472	0.01598	0.27485
0.01581	0.34957	0.01598	0.32986	0.01581	0.26566	0.01598	0.23711	0.01581	0.26397	0.01616	0.27
0.01598	0.33098	0.01616	0.32387	0.01598	0.23657	0.01616	0.23162	0.01598	0.23619	0.01634	0.2654
0.01616	0.33551	0.01634	0.31818	0.01616	0.2496	0.01634	0.2264	0.01616	0.27028	0.01652	0.26103
0.01634	0.3324	0.01652	0.31279	0.01634	0.20794	0.01652	0.22144	0.01634	0.24466	0.0167	0.25688
0.01652	0.34414	0.0167	0.30765	0.01652	0.20938	0.0167	0.21672	0.01652	0.22708	0.01687	0.25292
0.0167	0.30005	0.01687	0.30277	0.0167	0.20015	0.01687	0.21223	0.0167	0.24183	0.01705	0.24916
0.01687	0.30305	0.01705	0.29813	0.01687	0.18678	0.01705	0.20796	0.01687	0.21867	0.01723	0.24558
0.01705	0.29599	0.01723	0.29371	0.01705	0.19618	0.01723	0.20388	0.01705	0.21766	0.01741	0.24217
0.01723	0.30163	0.01741	0.2895	0.01723	0.20034	0.01741	0.2	0.01723	0.22835	0.01758	0.23892
0.01741	0.27991	0.01758	0.28548	0.01741	0.19268	0.01758	0.19629	0.01741	0.21225	0.01776	0.23581
0.01758	0.29128	0.01776	0.28165	0.01758	0.18305	0.01776	0.19276	0.01758	0.20625	0.01794	0.23285
0.01776	0.30125	0.01794	0.27799	0.01776	0.19207	0.01794	0.18938	0.01776	0.2126	0.01812	0.23002
0.01794	0.2794	0.01812	0.2745	0.01794	0.17152	0.01812	0.18615	0.01794	0.21138	0.0183	0.22731
0.01812	0.25965	0.0183	0.27117	0.01812	0.16607	0.0183	0.18307	0.01812	0.2078	0.01847	0.22473
0.0183	0.27471	0.01847	0.26798	0.0183	0.17121	0.01847	0.18012	0.0183	0.20561	0.01865	0.22226
0.01847	0.26509	0.01865	0.26493	0.01847	0.16258	0.01865	0.17729	0.01847	0.20005	0.01883	0.21989
0.01865	0.27267	0.01883	0.26201	0.01865	0.17184	0.01883	0.17459	0.01865	0.20889	0.01901	0.21762
0.01883	0.24667	0.01901	0.25922	0.01883	0.154	0.01901	0.172	0.01883	0.19695	0.01918	0.21545
0.01901	0.25574	0.01918	0.25655	0.01901	0.16834	0.01918	0.16952	0.01901	0.20042	0.01936	0.21336
0.01918	0.24748	0.01936	0.25398	0.01918	0.17158	0.01936	0.16714	0.01918	0.22215	0.01954	0.21137
0.01936	0.25152	0.01954	0.25152	0.01936	0.17955	0.01954	0.16485	0.01936	0.19606	0.01972	0.20945
0.01954	0.24214	0.01972	0.24916	0.01954	0.15323	0.01972	0.16266	0.01954	0.18708	0.0199	0.20761
0.01972	0.23922	0.0199	0.2469	0.01972	0.15597	0.0199	0.16056	0.01972	0.1902	0.02007	0.20584
0.0199	0.23698	0.02007	0.24472	0.0199	0.14112	0.02007	0.15853	0.0199	0.18823	0.02025	0.20414
0.02007	0.22914	0.02025	0.24263	0.02007	0.15622	0.02025	0.15659	0.02007	0.19311	0.02043	0.2025
0.02025	0.23228	0.02043	0.24062	0.02025	0.15876	0.02043	0.15472	0.02025	0.17867	0.02061	0.20093
0.02043	0.2265	0.02061	0.23869	0.02043	0.14627	0.02061	0.15292	0.02043	0.16925	0.02078	0.19941
0.02061	0.2462	0.02078	0.23683	0.02061	0.16745	0.02078	0.15119	0.02061	0.18685	0.02096	0.19796
0.02078	0.2392	0.02096	0.23504	0.02078	0.14997	0.02096	0.14952	0.02078	0.18349	0.02114	0.19655
0.02096	0.23366	0.02114	0.23332	0.02096	0.14544	0.02114	0.14791	0.02096	0.19444	0.02132	0.1952
0.02114	0.22218	0.02132	0.23165	0.02114	0.14547	0.02132	0.14636	0.02114	0.17521	0.02149	0.19389
0.02132	0.21074	0.02149	0.23005	0.02132	0.14988	0.02149	0.14487	0.02132	0.17895	0.02167	0.19263
0.02149	0.21271	0.02167	0.22851	0.02149	0.13767	0.02167	0.14343	0.02149	0.16078	0.02185	0.19141
0.02167	0.22208	0.02185	0.22702	0.02167	0.14134	0.02185	0.14204	0.02167	0.18473	0.02203	0.19023
0.02185	0.2066	0.02203	0.22558	0.02185	0.14194	0.02203	0.14069	0.02185	0.17142	0.02221	0.1891
0.02203	0.20445	0.02221	0.22419	0.02203	0.14369	0.02221	0.1394	0.02203	0.16854	0.02238	0.188
0.02221	0.2027	0.02238	0.22284	0.02221	0.14655	0.02238	0.13814	0.02221	0.18229	0.02256	0.18693
0.02238	0.21776	0.02256	0.22155	0.02238	0.1392	0.02256	0.13693	0.02238	0.18297	0.02274	0.18591
0.02256	0.20078	0.02274	0.22029	0.02256	0.12241	0.02274	0.13576	0.02256	0.16839	0.02292	0.18491
0.02274	0.19575	0.02292	0.21907	0.02274	0.12251	0.02292	0.13462	0.02274	0.17738	0.02309	0.18395
0.02292	0.20787	0.02309	0.2179	0.02292	0.12162	0.02309	0.13352	0.02292	0.16542	0.02327	0.18301
0.02309	0.20389	0.02327	0.21676	0.02309	0.13546	0.02327	0.13246	0.02309	0.17008	0.02345	0.1821
0.02327	0.2076	0.02345	0.21565	0.02327	0.12777	0.02345	0.13143	0.02327	0.16669	0.02363	0.18122
0.02345	0.19456	0.02363	0.21458	0.02345	0.11537	0.02363	0.13043	0.02345	0.15926	0.02381	0.18037
0.02363	0.18402	0.02381	0.21355	0.02363	0.11966	0.02381	0.12946	0.02363	0.17233	0.02398	0.17954
0.02381	0.18814	0.02398	0.21254	0.02381	0.11562	0.02398	0.12852	0.02381	0.15097	0.02416	0.17874
0.02398	0.19148	0.02416	0.21156	0.02398	0.12456	0.02416	0.12761	0.02398	0.1578	0.02434	0.17796
0.02416	0.2013	0.02434	0.21061	0.02416	0.13279	0.02434	0.12672	0.02416	0.16374	0.02452	0.1772
0.02434	0.18581	0.02452	0.20969	0.02434	0.11621	0.02452	0.12586	0.02434	0.15325	0.02469	0.17646
0.02452	0.19633	0.02469	0.2088	0.02452	0.12746	0.02469	0.12503	0.02452	0.15402	0.02487	0.17574
0.02469	0.19262	0.02487	0.20793	0.02469	0.12005	0.02487	0.12421	0.02469	0.16502	0.02505	0.17504
0.02487	0.19401	0.02505	0.20708	0.02487	0.1266	0.02505	0.12342	0.02487	0.16225	0.02523	0.17435
0.02505	0.17937	0.02523	0.20625	0.02505	0.10804	0.02523	0.12266	0.02505	0.14573	0.02541	0.17369
0.02523	0.18917	0.02541	0.20545	0.02523	0.11733	0.02541	0.12191	0.02523	0.15017	0.02558	0.17304
0.02541	0.17976	0.02558	0.20467	0.02541	0.12757	0.02558	0.12118	0.02541	0.15488	0.02576	0.17241
0.02558	0.17236	0.02576	0.20391	0.02558	0.11795	0.02576	0.12047	0.02558	0.16237	0.02594	0.17179
0.02576	0.17069	0.02594	0.20316	0.02576	0.11228	0.02594	0.11978	0.02576	0.15096	0.02612	0.17119
0.02594	0.19261	0.02612	0.20244	0.02594	0.11705	0.02612	0.1191	0.02594	0.15099	0.02629	0.1706
0.02612	0.17489	0.02629	0.20173	0.02612	0.0996	0.02629	0.11845	0.02612	0.1458	0.02647	0.17003
0.02629	0.16988	0.02647	0.20104	0.02629	0.11919	0.02647	0.11781	0.02629	0.1638	0.02665	0.16947
0.02647	0.17957	0.02665	0.20037	0.02647	0.10634	0.02665	0.11718	0.02647	0.14295	0.02683	0.16892
0.02665	0.18051	0.02683	0.19971	0.02665	0.11358	0.02683	0.11657	0.02665	0.15532	0.02701	0.16838
0.02683	0.18477	0.02701	0.19907	0.02683	0.12546	0.02701	0.11597	0.02683	0.15474	0.02718	0.16786
0.02701	0.17356	0.02718	0.19844	0.02701	0.11228	0.02718	0.11539	0.02701	0.15866	0.02736	0.16734
0.02718	0.18495	0.02736	0.19783	0.02718	0.10927	0.02736	0.11482	0.02718	0.15439	0.02754	0.16684
0.02736	0.17586	0.02754	0.19723	0.02736	0.11042	0.02754	0.11427	0.02736	0.1514	0.02772	0.16635
0.02754	0.1738	0.02772	0.19664	0.02754	0.11131	0.02772	0.11372	0.02754	0.1663	0.02789	0.16586
0.02772	0.17659	0.02789	0.19606	0.02772	0.09757	0.02789	0.11319	0.02772	0.13273	0.02807	0.16539
0.02789	0.17927	0.02807	0.1955	0.02789	0.10316	0.02807	0.11267	0.02789	0.14436	0.02825	0.16493
0.02807	0.17011	0.02825	0.19494	0.02807	0.10397	0.02825	0.11216	0.02807	0.14078	0.02843	0.16447
0.02825	0.17829	0.02843	0.1944	0.02825	0.11014	0.02843	0.11166	0.02825	0.16226	0.02861	0.16402
0.02843	0.17408	0.02861	0.19387	0.02843	0.1044	0.02861	0.11117	0.02843	0.1478	0.02878	0.16358
0.02861	0.17134	0.02878	0.19335	0.02861	0.11216	0.02878	0.11069	0.02861	0.15033	0.02896	0.16315
0.02878	0.16411	0.02896	0.19283	0.02878	0.08926	0.02896	0.11022	0.02878	0.14102	0.02914	0.16272
0.02896	0.17354	0.02914	0.19233	0.02896	0.10877	0.02914	0.10976	0.02896	0.13721	0.02932	0.16231
0.02914	0.16617	0.02932	0.19184	0.02914	0.10823	0.02932	0.10931	0.02914	0.13833	0.02949	0.1619
0.02932	0.17729	0.02949	0.19135	0.02932	0.11144	0.02949	0.10886	0.02932	0.14311	0.02967	0.16149
0.02949	0.1772	0.02967	0.19088	0.02949	0.10538	0.02967	0.10843	0.02949	0.13865	0.02985	0.16109
0.02967	0.16856	0.02985	0.19041	0.02967	0.10264	0.02985	0.108	0.02967	0.13617	0.03003	0.1607
0.02985	0.1766	0.03003	0.18995	0.02985	0.10922	0.03003	0.10758	0.02985	0.14587	0.03021	0.16032
0.03003	0.16282	0.03021	0.18949	0.03003	0.10389	0.03021	0.10716	0.03003	0.14025	0.03038	0.15994
0.03021	0.16962	0.03038	0.18905	0.03021	0.09429	0.03038	0.10676	0.03021	0.14214	0.03056	0.15956
0.03038	0.16386	0.03056	0.18861	0.03038	0.10829	0.03056	0.10636	0.03038	0.15228	0.03074	0.15919
0.03056	0.17425	0.03074	0.18817	0.03056	0.09897	0.03074	0.10596	0.03056	0.15028	0.03092	0.15883
0.03074	0.15919	0.03092	0.18775	0.03074	0.09689	0.03092	0.10558	0.03074	0.13497	0.03109	0.15847
0.03092	0.17682	0.03109	0.18732	0.03092	0.10589	0.03109	0.1052	0.03092	0.14494	0.03127	0.15811
0.03109	0.16452	0.03127	0.18691	0.03109	0.09975	0.03127	0.10482	0.03109	0.1457	0.03145	0.15776
0.03127	0.18059	0.03145	0.1865	0.03127	0.10587	0.03145	0.10445	0.03127	0.15093	0.03163	0.15742
0.03145	0.16729	0.03163	0.1861	0.03145	0.10331	0.03163	0.10409	0.03145	0.14678	0.03181	0.15708
0.03163	0.17922	0.03181	0.1857	0.03163	0.10293	0.03181	0.10373	0.03163	0.14288	0.03198	0.15674
0.03181	0.16946	0.03198	0.18531	0.03181	0.1046	0.03198	0.10338	0.03181	0.14599	0.03216	0.1564
0.03198	0.16744	0.03216	0.18492	0.03198	0.10027	0.03216	0.10303	0.03198	0.13522	0.03234	0.15607
0.03216	0.17681	0.03234	0.18453	0.03216	0.10547	0.03234	0.10269	0.03216	0.14371	0.03252	0.15575
0.03234	0.17021	0.03252	0.18415	0.03234	0.09893	0.03252	0.10235	0.03234	0.14061	0.03269	0.15542
0.03252	0.16546	0.03269	0.18378	0.03252	0.10292	0.03269	0.10202	0.03252	0.13654	0.03287	0.1551
0.03269	0.17906	0.03287	0.18341	0.03269	0.10663	0.03287	0.10169	0.03269	0.15433	0.03305	0.15479
0.03287	0.17559	0.03305	0.18304	0.03287	0.10528	0.03305	0.10136	0.03287	0.15263	0.03323	0.15447
0.03305	0.17731	0.03323	0.18268	0.03305	0.09895	0.03323	0.10104	0.03305	0.1432	0.03341	0.15416
0.03323	0.17405	0.03341	0.18232	0.03323	0.10051	0.03341	0.10072	0.03323	0.13686	0.03358	0.15386
0.03341	0.18222	0.03358	0.18197	0.03341	0.09788	0.03358	0.10041	0.03341	0.13646	0.03376	0.15355
0.03358	0.17045	0.03376	0.18161	0.03358	0.10442	0.03376	0.1001	0.03358	0.13738	0.03394	0.15325
0.03376	0.17323	0.03394	0.18127	0.03376	0.09554	0.03394	0.09979	0.03376	0.14904	0.03412	0.15295
0.03394	0.15462	0.03412	0.18092	0.03394	0.08448	0.03412	0.09949	0.03394	0.14228	0.03429	0.15265
0.03412	0.17261	0.03429	0.18058	0.03412	0.09442	0.03429	0.09919	0.03412	0.1444	0.03447	0.15236
0.03429	0.16403	0.03447	0.18024	0.03429	0.09417	0.03447	0.09889	0.03429	0.14648	0.03465	0.15206
0.03447	0.16604	0.03465	0.17991	0.03447	0.1089	0.03465	0.0986	0.03447	0.13372	0.03483	0.15177
0.03465	0.17098	0.03483	0.17957	0.03465	0.09523	0.03483	0.09831	0.03465	0.15357	0.03501	0.15149
0.03483	0.17141	0.03501	0.17924	0.03483	0.09677	0.03501	0.09803	0.03483	0.14746	0.03518	0.1512
0.03501	0.16974	0.03518	0.17892	0.03501	0.09486	0.03518	0.09774	0.03501	0.14065	0.03536	0.15092
0.03518	0.17587	0.03536	0.17859	0.03518	0.09788	0.03536	0.09746	0.03518	0.15112	0.03554	0.15063
0.03536	0.17603	0.03554	0.17827	0.03536	0.10294	0.03554	0.09718	0.03536	0.1519	0.03572	0.15035
0.03554	0.16817	0.03572	0.17795	0.03554	0.10524	0.03572	0.09691	0.03554	0.15521	0.03589	0.15008
0.03572	0.17144	0.03589	0.17763	0.03572	0.09378	0.03589	0.09663	0.03572	0.14635	0.03607	0.1498
0.03589	0.16911	0.03607	0.17731	0.03589	0.09613	0.03607	0.09636	0.03589	0.14353	0.03625	0.14952
0.03607	0.16488	0.03625	0.177	0.03607	0.0885	0.03625	0.09609	0.03607	0.13924	0.03643	0.14925
0.03625	0.17108	0.03643	0.17669	0.03625	0.09923	0.03643	0.09583	0.03625	0.15118	0.03661	0.14898
0.03643	0.16572	0.03661	0.17638	0.03643	0.09486	0.03661	0.09556	0.03643	0.1454	0.03678	0.14871
0.03661	0.16103	0.03678	0.17607	0.03661	0.08957	0.03678	0.0953	0.03661	0.13632	0.03696	0.14844
0.03678	0.16816	0.03696	0.17577	0.03678	0.09346	0.03696	0.09504	0.03678	0.13943	0.03714	0.14817
0.03696	0.16594	0.03714	0.17546	0.03696	0.09368	0.03714	0.09478	0.03696	0.14398	0.03732	0.1479
0.03714	0.17245	0.03732	0.17516	0.03714	0.09744	0.03732	0.09453	0.03714	0.14603	0.03749	0.14764
0.03732	0.16054	0.03749	0.17486	0.03732	0.09478	0.03749	0.09427	0.03732	0.14244	0.03767	0.14737
0.03749	0.16555	0.03767	0.17456	0.03749	0.08212	0.03767	0.09402	0.03749	0.14107	0.03785	0.14711
0.03767	0.15596	0.03785	0.17426	0.03767	0.09315	0.03785	0.09377	0.03767	0.13678	0.03803	0.14685
0.03785	0.16369	0.03803	0.17397	0.03785	0.09521	0.03803	0.09352	0.03785	0.13379	0.03821	0.14659
0.03803	0.17036	0.03821	0.17367	0.03803	0.08846	0.03821	0.09328	0.03803	0.14861	0.03838	0.14633
0.03821	0.17091	0.03838	0.17338	0.03821	0.08854	0.03838	0.09303	0.03821	0.13828	0.03856	0.14607
0.03838	0.17121	0.03856	0.17308	0.03838	0.09142	0.03856	0.09279	0.03838	0.14365	0.03874	0.14581
0.03856	0.17055	0.03874	0.17279	0.03856	0.09001	0.03874	0.09255	0.03856	0.14347	0.03892	0.14556
0.03874	0.16079	0.03892	0.1725	0.03874	0.09322	0.03892	0.09231	0.03874	0.14771	0.03909	0.1453
0.03892	0.1718	0.03909	0.17222	0.03892	0.08627	0.03909	0.09207	0.03892	0.14817	0.03927	0.14505
0.03909	0.17103	0.03927	0.17193	0.03909	0.10078	0.03927	0.09183	0.03909	0.15011	0.03945	0.14479
0.03927	0.17063	0.03945	0.17164	0.03927	0.08945	0.03945	0.0916	0.03927	0.1491	0.03963	0.14454
0.03945	0.17136	0.03963	0.17136	0.03945	0.0959	0.03963	0.09136	0.03945	0.14983	0.0398	0.14429
0.03963	0.17281	0.0398	0.17107	0.03963	0.08836	0.0398	0.09113	0.03963	0.14317	0.03998	0.14403
0.0398	0.1747	0.03998	0.17079	0.0398	0.09351	0.03998	0.0909	0.0398	0.14974	0.04016	0.14378
0.03998	0.16521	0.04016	0.17051	0.03998	0.08926	0.04016	0.09067	0.03998	0.1509	0.04034	0.14353
0.04016	0.17816	0.04034	0.17022	0.04016	0.09147	0.04034	0.09044	0.04016	0.14397	0.04052	0.14328
0.04034	0.16696	0.04052	0.16994	0.04034	0.09078	0.04052	0.09021	0.04034	0.14338	0.04069	0.14303
0.04052	0.17952	0.04069	0.16966	0.04052	0.08894	0.04069	0.08999	0.04052	0.14103	0.04087	0.14279
0.04069	0.17685	0.04087	0.16939	0.04069	0.08842	0.04087	0.08976	0.04069	0.15005	0.04105	0.14254
0.04087	0.17404	0.04105	0.16911	0.04087	0.09212	0.04105	0.08954	0.04087	0.15454	0.04123	0.14229
0.04105	0.17544	0.04123	0.16883	0.04105	0.08294	0.04123	0.08932	0.04105	0.1428	0.0414	0.14204
0.04123	0.16943	0.0414	0.16855	0.04123	0.09384	0.0414	0.0891	0.04123	0.14346	0.04158	0.1418
0.0414	0.16558	0.04158	0.16828	0.0414	0.0916	0.04158	0.08888	0.0414	0.13039	0.04176	0.14155
0.04158	0.16764	0.04176	0.168	0.04158	0.08641	0.04176	0.08866	0.04158	0.14497	0.04194	0.1413
0.04176	0.15887	0.04194	0.16773	0.04176	0.08677	0.04194	0.08844	0.04176	0.13816	0.04212	0.14106
0.04194	0.1714	0.04212	0.16745	0.04194	0.09303	0.04212	0.08822	0.04194	0.15195	0.04229	0.14081
0.04212	0.17475	0.04229	0.16718	0.04212	0.08945	0.04229	0.088	0.04212	0.14802	0.04247	0.14057
0.04229	0.16662	0.04247	0.1669	0.04229	0.09182	0.04247	0.08779	0.04229	0.14489	0.04265	0.14033
0.04247	0.17176	0.04265	0.16663	0.04247	0.09132	0.04265	0.08757	0.04247	0.14488	0.04283	0.14008
0.04265	0.16225	0.04283	0.16636	0.04265	0.08519	0.04283	0.08736	0.04265	0.14465	0.043	0.13984
0.04283	0.17222	0.043	0.16609	0.04283	0.08208	0.043	0.08715	0.04283	0.14315	0.04318	0.1396
0.043	0.16785	0.04318	0.16582	0.043	0.07995	0.04318	0.08694	0.043	0.14245	0.04336	0.13935
0.04318	0.16451	0.04336	0.16554	0.04318	0.08414	0.04336	0.08672	0.04318	0.13323	0.04354	0.13911
0.04336	0.17022	0.04354	0.16527	0.04336	0.09007	0.04354	0.08651	0.04336	0.1429	0.04372	0.13887
0.04354	0.18351	0.04372	0.165	0.04354	0.09125	0.04372	0.0863	0.04354	0.14387	0.04389	0.13863
0.04372	0.17344	0.04389	0.16473	0.04372	0.09659	0.04389	0.0861	0.04372	0.14668	0.04407	0.13839
0.04389	0.17745	0.04407	0.16446	0.04389	0.09319	0.04407	0.08589	0.04389	0.14927	0.04425	0.13815
0.04407	0.17556	0.04425	0.1642	0.04407	0.08579	0.04425	0.08568	0.04407	0.14223	0.04443	0.13791
0.04425	0.17881	0.04443	0.16393	0.04425	0.09638	0.04443	0.08548	0.04425	0.14106	0.0446	0.13767
0.04443	0.16824	0.0446	0.16366	0.04443	0.07757	0.0446	0.08527	0.04443	0.13797	0.04478	0.13742
0.0446	0.1696	0.04478	0.16339	0.0446	0.08056	0.04478	0.08507	0.0446	0.13859	0.04496	0.13718
0.04478	0.1721	0.04496	0.16312	0.04478	0.09143	0.04496	0.08486	0.04478	0.14308	0.04514	0.13694
0.04496	0.16955	0.04514	0.16286	0.04496	0.07783	0.04514	0.08466	0.04496	0.14252	0.04532	0.1367
0.04514	0.172	0.04532	0.16259	0.04514	0.08331	0.04532	0.08446	0.04514	0.13985	0.04549	0.13647
0.04532	0.1603	0.04549	0.16232	0.04532	0.08359	0.04549	0.08425	0.04532	0.13226	0.04567	0.13623
0.04549	0.16737	0.04567	0.16205	0.04549	0.08008	0.04567	0.08405	0.04549	0.1363	0.04585	0.13599
0.04567	0.16095	0.04585	0.16179	0.04567	0.07393	0.04585	0.08385	0.04567	0.13741	0.04603	0.13575
0.04585	0.17507	0.04603	0.16152	0.04585	0.08839	0.04603	0.08365	0.04585	0.14435	0.0462	0.13551
0.04603	0.17238	0.0462	0.16125	0.04603	0.0942	0.0462	0.08345	0.04603	0.14985	0.04638	0.13527
0.0462	0.16835	0.04638	0.16099	0.0462	0.08461	0.04638	0.08326	0.0462	0.13715	0.04656	0.13503
0.04638	0.15711	0.04656	0.16072	0.04638	0.07832	0.04656	0.08306	0.04638	0.13323	0.04674	0.13479
0.04656	0.1674	0.04674	0.16046	0.04656	0.08319	0.04674	0.08286	0.04656	0.13785	0.04692	0.13455
0.04674	0.17199	0.04692	0.16019	0.04674	0.08535	0.04692	0.08266	0.04674	0.14417	0.04709	0.13431
0.04692	0.16978	0.04709	0.15993	0.04692	0.08586	0.04709	0.08247	0.04692	0.14226	0.04727	0.13408
0.04709	0.15934	0.04727	0.15966	0.04709	0.07281	0.04727	0.08227	0.04709	0.13883	0.04745	0.13384
0.04727	0.1658	0.04745	0.15939	0.04727	0.0832	0.04745	0.08208	0.04727	0.14497	0.04763	0.1336
0.04745	0.16667	0.04763	0.15913	0.04745	0.07935	0.04763	0.08188	0.04745	0.1458	0.0478	0.13336
0.04763	0.1768	0.0478	0.15886	0.04763	0.08467	0.0478	0.08169	0.04763	0.14338	0.04798	0.13312
0.0478	0.16619	0.04798	0.1586	0.0478	0.08345	0.04798	0.0815	0.0478	0.14379	0.04816	0.13288
0.04798	0.1634	0.04816	0.15833	0.04798	0.0822	0.04816	0.08131	0.04798	0.13255	0.04834	0.13265
0.04816	0.16544	0.04834	0.15807	0.04816	0.08507	0.04834	0.08111	0.04816	0.14007	0.04852	0.13241
0.04834	0.17839	0.04852	0.1578	0.04834	0.09232	0.04852	0.08092	0.04834	0.14153	0.04869	0.13217
0.04852	0.17018	0.04869	0.15754	0.04852	0.08327	0.04869	0.08073	0.04852	0.13987	0.04887	0.13193
0.04869	0.16392	0.04887	0.15728	0.04869	0.07693	0.04887	0.08054	0.04869	0.13611	0.04905	0.1317
0.04887	0.16523	0.04905	0.15701	0.04887	0.08752	0.04905	0.08035	0.04887	0.13965	0.04923	0.13146
0.04905	0.16837	0.04923	0.15675	0.04905	0.08059	0.04923	0.08016	0.04905	0.1391	0.0494	0.13122
0.04923	0.1703	0.0494	0.15648	0.04923	0.0869	0.0494	0.07998	0.04923	0.14885	0.04958	0.13098
0.0494	0.16713	0.04958	0.15622	0.0494	0.08416	0.04958	0.07979	0.0494	0.13441	0.04976	0.13074
0.04958	0.1652	0.04976	0.15595	0.04958	0.07789	0.04976	0.0796	0.04958	0.13734	0.04994	0.13051
0.04976	0.16573	0.04994	0.15569	0.04976	0.08416	0.04994	0.07941	0.04976	0.13737	0.05012	0.13027
0.04994	0.16096	0.05012	0.15542	0.04994	0.08544	0.05012	0.07923	0.04994	0.14354	0.05029	0.13003
0.05012	0.16267	0.05029	0.15516	0.05012	0.07953	0.05029	0.07904	0.05012	0.13976	0.05047	0.12979
0.05029	0.17463	0.05047	0.1549	0.05029	0.08569	0.05047	0.07886	0.05029	0.14266	0.05065	0.12956
0.05047	0.16387	0.05065	0.15463	0.05047	0.08045	0.05065	0.07867	0.05047	0.13034	0.05083	0.12932
0.05065	0.16522	0.05083	0.15437	0.05065	0.08505	0.05083	0.07849	0.05065	0.14019	0.051	0.12908
0.05083	0.17608	0.051	0.1541	0.05083	0.0844	0.051	0.0783	0.05083	0.1358	0.05118	0.12884
0.051	0.16482	0.05118	0.15384	0.051	0.08095	0.05118	0.07812	0.051	0.13934	0.05136	0.12861
0.05118	0.16031	0.05136	0.15357	0.05118	0.08063	0.05136	0.07794	0.05118	0.14248	0.05154	0.12837
0.05136	0.16735	0.05154	0.15331	0.05136	0.08514	0.05154	0.07775	0.05136	0.14709	0.05172	0.12813
0.05154	0.16548	0.05172	0.15304	0.05154	0.0739	0.05172	0.07757	0.05154	0.13934	0.05189	0.12789
0.05172	0.17085	0.05189	0.15278	0.05172	0.0819	0.05189	0.07739	0.05172	0.13899	0.05207	0.12766
0.05189	0.15263	0.05207	0.15252	0.05189	0.07001	0.05207	0.07721	0.05189	0.13447	0.05225	0.12742
0.05207	0.16548	0.05225	0.15225	0.05207	0.08412	0.05225	0.07703	0.05207	0.14696	0.05243	0.12718
0.05225	0.16977	0.05243	0.15199	0.05225	0.0831	0.05243	0.07685	0.05225	0.13689	0.0526	0.12694
0.05243	0.16239	0.0526	0.15172	0.05243	0.08172	0.0526	0.07667	0.05243	0.14187	0.05278	0.1267
0.0526	0.16191	0.05278	0.15146	0.0526	0.07973	0.05278	0.07649	0.0526	0.13429	0.05296	0.12647
0.05278	0.16257	0.05296	0.15119	0.05278	0.07903	0.05296	0.07631	0.05278	0.13402	0.05314	0.12623
0.05296	0.15946	0.05314	0.15093	0.05296	0.08001	0.05314	0.07613	0.05296	0.13573	0.05332	0.12599
0.05314	0.16435	0.05332	0.15066	0.05314	0.08049	0.05332	0.07596	0.05314	0.1369	0.05349	0.12575
0.05332	0.16298	0.05349	0.1504	0.05332	0.07945	0.05349	0.07578	0.05332	0.14134	0.05367	0.12552
0.05349	0.16815	0.05367	0.15013	0.05349	0.0796	0.05367	0.0756	0.05349	0.1423	0.05385	0.12528
0.05367	0.16723	0.05385	0.14987	0.05367	0.08237	0.05385	0.07543	0.05367	0.13574	0.05403	0.12504
0.05385	0.16667	0.05403	0.1496	0.05385	0.07952	0.05403	0.07525	0.05385	0.13928	0.0542	0.1248
0.05403	0.15343	0.0542	0.14934	0.05403	0.07387	0.0542	0.07508	0.05403	0.12843	0.05438	0.12456
0.0542	0.17057	0.05438	0.14907	0.0542	0.07804	0.05438	0.0749	0.0542	0.13462	0.05456	0.12433
0.05438	0.16562	0.05456	0.14881	0.05438	0.0821	0.05456	0.07473	0.05438	0.13737	0.05474	0.12409
0.05456	0.15203	0.05474	0.14854	0.05456	0.07154	0.05474	0.07455	0.05456	0.1346	0.05492	0.12385
0.05474	0.15031	0.05492	0.14828	0.05474	0.07385	0.05492	0.07438	0.05474	0.12966	0.05509	0.12361
0.05492	0.16665	0.05509	0.14801	0.05492	0.08134	0.05509	0.07421	0.05492	0.13605	0.05527	0.12338
0.05509	0.15802	0.05527	0.14775	0.05509	0.07337	0.05527	0.07403	0.05509	0.12883	0.05545	0.12314
0.05527	0.15191	0.05545	0.14748	0.05527	0.07507	0.05545	0.07386	0.05527	0.13331	0.05563	0.1229
0.05545	0.16216	0.05563	0.14722	0.05545	0.07819	0.05563	0.07369	0.05545	0.13071	0.0558	0.12266
0.05563	0.16351	0.0558	0.14695	0.05563	0.07247	0.0558	0.07352	0.05563	0.13798	0.05598	0.12242
0.0558	0.15236	0.05598	0.14669	0.0558	0.07685	0.05598	0.07335	0.0558	0.13062	0.05616	0.12219
0.05598	0.15598	0.05616	0.14642	0.05598	0.07943	0.05616	0.07318	0.05598	0.13127	0.05634	0.12195
0.05616	0.15035	0.05634	0.14616	0.05616	0.07522	0.05634	0.07301	0.05616	0.12635	0.05652	0.12171
0.05634	0.15108	0.05652	0.14589	0.05634	0.07031	0.05652	0.07284	0.05634	0.12481	0.05669	0.12147
0.05652	0.15204	0.05669	0.14563	0.05652	0.07649	0.05669	0.07267	0.05652	0.13248	0.05687	0.12123
0.05669	0.15409	0.05687	0.14536	0.05669	0.07613	0.05687	0.0725	0.05669	0.1321	0.05705	0.121
0.05687	0.1596	0.05705	0.1451	0.05687	0.07471	0.05705	0.07234	0.05687	0.13228	0.05723	0.12076
0.05705	0.16222	0.05723	0.14483	0.05705	0.07128	0.05723	0.07217	0.05705	0.13491	0.0574	0.12052
0.05723	0.16322	0.0574	0.14456	0.05723	0.07994	0.0574	0.072	0.05723	0.13479	0.05758	0.12028
0.0574	0.15221	0.05758	0.1443	0.0574	0.07612	0.05758	0.07184	0.0574	0.12911	0.05776	0.12004
0.05758	0.15223	0.05776	0.14403	0.05758	0.07334	0.05776	0.07167	0.05758	0.12514	0.05794	0.11981
0.05776	0.15839	0.05794	0.14377	0.05776	0.08061	0.05794	0.0715	0.05776	0.13321	0.05811	0.11957
0.05794	0.15339	0.05811	0.1435	0.05794	0.0785	0.05811	0.07134	0.05794	0.12501	0.05829	0.11933
0.05811	0.1576	0.05829	0.14323	0.05811	0.0761	0.05829	0.07118	0.05811	0.13075	0.05847	0.11909
0.05829	0.14802	0.05847	0.14297	0.05829	0.07321	0.05847	0.07101	0.05829	0.11839	0.05865	0.11885
0.05847	0.15985	0.05865	0.1427	0.05847	0.07779	0.05865	0.07085	0.05847	0.12412	0.05883	0.11862
0.05865	0.15386	0.05883	0.14244	0.05865	0.07249	0.05883	0.07069	0.05865	0.13005	0.059	0.11838
0.05883	0.15198	0.059	0.14217	0.05883	0.06975	0.059	0.07052	0.05883	0.11464	0.05918	0.11814
0.059	0.15594	0.05918	0.1419	0.059	0.07576	0.05918	0.07036	0.059	0.1243	0.05936	0.1179
0.05918	0.15205	0.05936	0.14164	0.05918	0.06755	0.05936	0.0702	0.05918	0.12307	0.05954	0.11766
0.05936	0.14335	0.05954	0.14137	0.05936	0.06847	0.05954	0.07004	0.05936	0.11302	0.05971	0.11743
0.05954	0.15478	0.05971	0.14111	0.05954	0.07854	0.05971	0.06988	0.05954	0.12913	0.05989	0.11719
0.05971	0.14819	0.05989	0.14084	0.05971	0.07564	0.05989	0.06972	0.05971	0.12571	0.06007	0.11695
0.05989	0.14226	0.06007	0.14057	0.05989	0.06977	0.06007	0.06956	0.05989	0.11956	0.06025	0.11671
0.06007	0.15384	0.06025	0.14031	0.06007	0.06836	0.06025	0.0694	0.06007	0.13043	0.06043	0.11647
0.06025	0.14328	0.06043	0.14004	0.06025	0.07322	0.06043	0.06924	0.06025	0.12592	0.0606	0.11624
0.06043	0.1483	0.0606	0.13977	0.06043	0.07119	0.0606	0.06908	0.06043	0.12458	0.06078	0.116
0.0606	0.14669	0.06078	0.13951	0.0606	0.07028	0.06078	0.06893	0.0606	0.12281	0.06096	0.11576
0.06078	0.14957	0.06096	0.13924	0.06078	0.07445	0.06096	0.06877	0.06078	0.11929	0.06114	0.11552
0.06096	0.14463	0.06114	0.13897	0.06096	0.0682	0.06114	0.06861	0.06096	0.12558	0.06131	0.11529
0.06114	0.15039	0.06131	0.13871	0.06114	0.06999	0.06131	0.06846	0.06114	0.1197	0.06149	0.11505
0.06131	0.14929	0.06149	0.13844	0.06131	0.06912	0.06149	0.0683	0.06131	0.12226	0.06167	0.11481
0.06149	0.14807	0.06167	0.13818	0.06149	0.06974	0.06167	0.06814	0.06149	0.12576	0.06185	0.11457
0.06167	0.14885	0.06185	0.13791	0.06167	0.0736	0.06185	0.06799	0.06167	0.12456	0.06203	0.11434
0.06185	0.14659	0.06203	0.13764	0.06185	0.07118	0.06203	0.06784	0.06185	0.12414	0.0622	0.1141
0.06203	0.14564	0.0622	0.13738	0.06203	0.06841	0.0622	0.06768	0.06203	0.1264	0.06238	0.11386
0.0622	0.1434	0.06238	0.13711	0.0622	0.06995	0.06238	0.06753	0.0622	0.12145	0.06256	0.11362
0.06238	0.14404	0.06256	0.13684	0.06238	0.07095	0.06256	0.06738	0.06238	0.12036	0.06274	0.11339
0.06256	0.14384	0.06274	0.13658	0.06256	0.06833	0.06274	0.06722	0.06256	0.12158	0.06291	0.11315
0.06274	0.14455	0.06291	0.13631	0.06274	0.07548	0.06291	0.06707	0.06274	0.12023	0.06309	0.11291
0.06291	0.14046	0.06309	0.13604	0.06291	0.06836	0.06309	0.06692	0.06291	0.11308	0.06327	0.11267
0.06309	0.14337	0.06327	0.13578	0.06309	0.07348	0.06327	0.06677	0.06309	0.12125	0.06345	0.11244
0.06327	0.14427	0.06345	0.13551	0.06327	0.07319	0.06345	0.06662	0.06327	0.11853	0.06363	0.1122
0.06345	0.14348	0.06363	0.13524	0.06345	0.06714	0.06363	0.06647	0.06345	0.12	0.0638	0.11196
0.06363	0.14257	0.0638	0.13498	0.06363	0.06761	0.0638	0.06632	0.06363	0.12451	0.06398	0.11173
0.0638	0.14883	0.06398	0.13471	0.0638	0.06883	0.06398	0.06617	0.0638	0.1251	0.06416	0.11149
0.06398	0.13588	0.06416	0.13444	0.06398	0.06458	0.06416	0.06602	0.06398	0.11675	0.06434	0.11125
0.06416	0.14283	0.06434	0.13418	0.06416	0.06784	0.06434	0.06588	0.06416	0.12266	0.06451	0.11102
0.06434	0.13807	0.06451	0.13391	0.06434	0.0681	0.06451	0.06573	0.06434	0.12239	0.06469	0.11078
0.06451	0.14164	0.06469	0.13365	0.06451	0.07395	0.06469	0.06558	0.06451	0.11441	0.06487	0.11054
0.06469	0.13928	0.06487	0.13338	0.06469	0.06493	0.06487	0.06544	0.06469	0.11744	0.06505	0.11031
0.06487	0.14741	0.06505	0.13311	0.06487	0.0593	0.06505	0.06529	0.06487	0.11656	0.06523	0.11007
0.06505	0.13926	0.06523	0.13285	0.06505	0.07909	0.06523	0.06515	0.06505	0.12852	0.0654	0.10983
0.06523	0.13796	0.0654	0.13258	0.06523	0.06749	0.0654	0.065	0.06523	0.11532	0.06558	0.1096
0.0654	0.13318	0.06558	0.13231	0.0654	0.06848	0.06558	0.06486	0.0654	0.11401	0.06576	0.10936
0.06558	0.13997	0.06576	0.13205	0.06558	0.06277	0.06576	0.06471	0.06558	0.10933	0.06594	0.10913
0.06576	0.13282	0.06594	0.13178	0.06576	0.0678	0.06594	0.06457	0.06576	0.11758	0.06611	0.10889
0.06594	0.13986	0.06611	0.13152	0.06594	0.0606	0.06611	0.06443	0.06594	0.11763	0.06629	0.10865
0.06611	0.13563	0.06629	0.13125	0.06611	0.06357	0.06629	0.06429	0.06611	0.11122	0.06647	0.10842
0.06629	0.13228	0.06647	0.13098	0.06629	0.06889	0.06647	0.06415	0.06629	0.11627	0.06665	0.10818
0.06647	0.14167	0.06665	0.13072	0.06647	0.06645	0.06665	0.06401	0.06647	0.11692	0.06683	0.10795
0.06665	0.12947	0.06683	0.13045	0.06665	0.07179	0.06683	0.06387	0.06665	0.11993	0.067	0.10771
0.06683	0.13462	0.067	0.13019	0.06683	0.06599	0.067	0.06373	0.06683	0.11201	0.06718	0.10748
0.067	0.13078	0.06718	0.12992	0.067	0.07016	0.06718	0.06359	0.067	0.11843	0.06736	0.10724
0.06718	0.12928	0.06736	0.12965	0.06718	0.06658	0.06736	0.06345	0.06718	0.11083	0.06754	0.10701
0.06736	0.13706	0.06754	0.12939	0.06736	0.06063	0.06754	0.06331	0.06736	0.10837	0.06771	0.10677
0.06754	0.13686	0.06771	0.12912	0.06754	0.06937	0.06771	0.06317	0.06754	0.11451	0.06789	0.10654
0.06771	0.13378	0.06789	0.12886	0.06771	0.05898	0.06789	0.06303	0.06771	0.10926	0.06807	0.1063
0.06789	0.13084	0.06807	0.12859	0.06789	0.05812	0.06807	0.0629	0.06789	0.10544	0.06825	0.10607
0.06807	0.13072	0.06825	0.12833	0.06807	0.07153	0.06825	0.06276	0.06807	0.1134	0.06843	0.10583
0.06825	0.12771	0.06843	0.12806	0.06825	0.06593	0.06843	0.06263	0.06825	0.11508	0.0686	0.1056
0.06843	0.13008	0.0686	0.1278	0.06843	0.06421	0.0686	0.06249	0.06843	0.10829	0.06878	0.10536
0.0686	0.12781	0.06878	0.12753	0.0686	0.07097	0.06878	0.06236	0.0686	0.11311	0.06896	0.10513
0.06878	0.13218	0.06896	0.12727	0.06878	0.06226	0.06896	0.06222	0.06878	0.10728	0.06914	0.1049
0.06896	0.13014	0.06914	0.127	0.06896	0.0725	0.06914	0.06209	0.06896	0.10944	0.06931	0.10466
0.06914	0.13094	0.06931	0.12674	0.06914	0.05866	0.06931	0.06196	0.06914	0.11046	0.06949	0.10443
0.06931	0.13112	0.06949	0.12647	0.06931	0.06007	0.06949	0.06182	0.06931	0.10602	0.06967	0.1042
0.06949	0.13977	0.06967	0.12621	0.06949	0.06604	0.06967	0.06169	0.06949	0.11566	0.06985	0.10396
0.06967	0.12968	0.06985	0.12594	0.06967	0.05821	0.06985	0.06156	0.06967	0.10449	0.07003	0.10373
0.06985	0.1333	0.07003	0.12568	0.06985	0.06487	0.07003	0.06143	0.06985	0.11324	0.0702	0.1035
0.07003	0.1248	0.0702	0.12541	0.07003	0.06258	0.0702	0.0613	0.07003	0.11163	0.07038	0.10326
0.0702	0.12857	0.07038	0.12515	0.0702	0.06521	0.07038	0.06117	0.0702	0.10759	0.07056	0.10303
0.07038	0.12337	0.07056	0.12489	0.07038	0.0567	0.07056	0.06104	0.07038	0.1016	0.07074	0.1028
0.07056	0.12545	0.07074	0.12462	0.07056	0.0624	0.07074	0.06091	0.07056	0.10631	0.07091	0.10257
0.07074	0.13005	0.07091	0.12436	0.07074	0.06311	0.07091	0.06079	0.07074	0.10928	0.07109	0.10233
0.07091	0.12718	0.07109	0.12409	0.07091	0.0629	0.07109	0.06066	0.07091	0.11193	0.07127	0.1021
0.07109	0.12114	0.07127	0.12383	0.07109	0.05581	0.07127	0.06053	0.07109	0.10552	0.07145	0.10187
0.07127	0.12718	0.07145	0.12357	0.07127	0.05473	0.07145	0.06041	0.07127	0.10173	0.07163	0.10164
0.07145	0.12223	0.07163	0.1233	0.07145	0.05761	0.07163	0.06028	0.07145	0.09825	0.0718	0.10141
0.07163	0.12333	0.0718	0.12304	0.07163	0.06174	0.0718	0.06016	0.07163	0.10262	0.07198	0.10118
0.0718	0.12508	0.07198	0.12278	0.0718	0.05695	0.07198	0.06003	0.0718	0.10041	0.07216	0.10095
0.07198	0.12187	0.07216	0.12251	0.07198	0.06202	0.07216	0.05991	0.07198	0.09446	0.07234	0.10072
0.07216	0.12852	0.07234	0.12225	0.07216	0.05833	0.07234	0.05978	0.07216	0.10633	0.07251	0.10049
0.07234	0.12067	0.07251	0.12199	0.07234	0.05831	0.07251	0.05966	0.07234	0.10195	0.07269	0.10026
0.07251	0.12505	0.07269	0.12173	0.07251	0.06382	0.07269	0.05954	0.07251	0.10304	0.07287	0.10002
0.07269	0.12627	0.07287	0.12146	0.07269	0.06308	0.07287	0.05942	0.07269	0.10076	0.07305	0.0998
0.07287	0.11481	0.07305	0.1212	0.07287	0.05323	0.07305	0.0593	0.07287	0.09607	0.07323	0.09957
0.07305	0.12133	0.07323	0.12094	0.07305	0.05968	0.07323	0.05918	0.07305	0.10283	0.0734	0.09934
0.07323	0.12754	0.0734	0.12068	0.07323	0.05959	0.0734	0.05906	0.07323	0.10529	0.07358	0.09911
0.0734	0.12495	0.07358	0.12042	0.0734	0.05803	0.07358	0.05894	0.0734	0.09665	0.07376	0.09888
0.07358	0.11727	0.07376	0.12015	0.07358	0.05861	0.07376	0.05882	0.07358	0.09367	0.07394	0.09865
0.07376	0.11816	0.07394	0.11989	0.07376	0.05589	0.07394	0.0587	0.07376	0.0952	0.07411	0.09842
0.07394	0.11909	0.07411	0.11963	0.07394	0.05979	0.07411	0.05858	0.07394	0.10289	0.07429	0.09819
0.07411	0.11557	0.07429	0.11937	0.07411	0.05806	0.07429	0.05847	0.07411	0.10381	0.07447	0.09796
0.07429	0.12256	0.07447	0.11911	0.07429	0.05623	0.07447	0.05835	0.07429	0.10026	0.07465	0.09774
0.07447	0.11978	0.07465	0.11885	0.07447	0.06833	0.07465	0.05823	0.07447	0.10683	0.07483	0.09751
0.07465	0.12143	0.07483	0.11859	0.07465	0.05852	0.07483	0.05812	0.07465	0.09941	0.075	0.09728
0.07483	0.12486	0.075	0.11833	0.07483	0.059	0.075	0.058	0.07483	0.10086	0.07518	0.09705
0.075	0.11264	0.07518	0.11807	0.075	0.05605	0.07518	0.05789	0.075	0.09769	0.07536	0.09683
0.07518	0.12411	0.07536	0.11781	0.07518	0.0602	0.07536	0.05777	0.07518	0.10254	0.07554	0.0966
0.07536	0.11586	0.07554	0.11755	0.07536	0.05534	0.07554	0.05766	0.07536	0.0981	0.07571	0.09637
0.07554	0.12625	0.07571	0.11729	0.07554	0.06411	0.07571	0.05755	0.07554	0.0975	0.07589	0.09615
0.07571	0.11505	0.07589	0.11703	0.07571	0.05719	0.07589	0.05744	0.07571	0.09487	0.07607	0.09592
0.07589	0.11365	0.07607	0.11677	0.07589	0.056	0.07607	0.05733	0.07589	0.10101	0.07625	0.0957
0.07607	0.11553	0.07625	0.11651	0.07607	0.0575	0.07625	0.05721	0.07607	0.10411	0.07642	0.09547
0.07625	0.11063	0.07642	0.11625	0.07625	0.05945	0.07642	0.0571	0.07625	0.09597	0.0766	0.09524
0.07642	0.11442	0.0766	0.11599	0.07642	0.05884	0.0766	0.057	0.07642	0.09618	0.07678	0.09502
0.0766	0.11395	0.07678	0.11574	0.0766	0.0541	0.07678	0.05689	0.0766	0.09473	0.07696	0.0948
0.07678	0.11473	0.07696	0.11548	0.07678	0.0584	0.07696	0.05678	0.07678	0.0954	0.07714	0.09457
0.07696	0.12004	0.07714	0.11522	0.07696	0.05619	0.07714	0.05667	0.07696	0.10186	0.07731	0.09435
0.07714	0.11629	0.07731	0.11496	0.07714	0.06414	0.07731	0.05656	0.07714	0.09728	0.07749	0.09412
0.07731	0.11071	0.07749	0.11471	0.07731	0.04814	0.07749	0.05646	0.07731	0.09083	0.07767	0.0939
0.07749	0.11861	0.07767	0.11445	0.07749	0.06103	0.07767	0.05635	0.07749	0.09685	0.07785	0.09368
0.07767	0.11189	0.07785	0.11419	0.07767	0.051	0.07785	0.05624	0.07767	0.09638	0.07802	0.09345
0.07785	0.10978	0.07802	0.11393	0.07785	0.05377	0.07802	0.05614	0.07785	0.09447	0.0782	0.09323
0.07802	0.11059	0.0782	0.11368	0.07802	0.05277	0.0782	0.05603	0.07802	0.09923	0.07838	0.09301
0.0782	0.10666	0.07838	0.11342	0.0782	0.05619	0.07838	0.05593	0.0782	0.0965	0.07856	0.09279
0.07838	0.11732	0.07856	0.11317	0.07838	0.05716	0.07856	0.05583	0.07838	0.09706	0.07874	0.09256
0.07856	0.11354	0.07874	0.11291	0.07856	0.05739	0.07874	0.05572	0.07856	0.09323	0.07891	0.09234
0.07874	0.10728	0.07891	0.11265	0.07874	0.05434	0.07891	0.05562	0.07874	0.09273	0.07909	0.09212
0.07891	0.10979	0.07909	0.1124	0.07891	0.05398	0.07909	0.05552	0.07891	0.09231	0.07927	0.0919
0.07909	0.11287	0.07927	0.11214	0.07909	0.05836	0.07927	0.05542	0.07909	0.09327	0.07945	0.09168
0.07927	0.11072	0.07945	0.11189	0.07927	0.05403	0.07945	0.05532	0.07927	0.09672	0.07962	0.09146
0.07945	0.10904	0.07962	0.11164	0.07945	0.05568	0.07962	0.05522	0.07945	0.08482	0.0798	0.09124
0.07962	0.11222	0.0798	0.11138	0.07962	0.05952	0.0798	0.05512	0.07962	0.09646	0.07998	0.09102
0.0798	0.11551	0.07998	0.11113	0.0798	0.05922	0.07998	0.05502	0.0798	0.09275	0.08016	0.0908
0.07998	0.10641	0.08016	0.11087	0.07998	0.05243	0.08016	0.05492	0.07998	0.08844	0.08034	0.09058
0.08016	0.11111	0.08034	0.11062	0.08016	0.05111	0.08034	0.05482	0.08016	0.08692	0.08051	0.09036
0.08034	0.10616	0.08051	0.11037	0.08034	0.05448	0.08051	0.05473	0.08034	0.09493	0.08069	0.09014
0.08051	0.11013	0.08069	0.11011	0.08051	0.05498	0.08069	0.05463	0.08051	0.09218	0.08087	0.08993
0.08069	0.11107	0.08087	0.10986	0.08069	0.05243	0.08087	0.05454	0.08069	0.08548	0.08105	0.08971
0.08087	0.11116	0.08105	0.10961	0.08087	0.05552	0.08105	0.05444	0.08087	0.0907	0.08122	0.08949
0.08105	0.10933	0.08122	0.10936	0.08105	0.05132	0.08122	0.05435	0.08105	0.08953	0.0814	0.08927
0.08122	0.10192	0.0814	0.10911	0.08122	0.05724	0.0814	0.05425	0.08122	0.09038	0.08158	0.08906
0.0814	0.10584	0.08158	0.10885	0.0814	0.05126	0.08158	0.05416	0.0814	0.08985	0.08176	0.08884
0.08158	0.1042	0.08176	0.1086	0.08158	0.05424	0.08176	0.05406	0.08158	0.08984	0.08194	0.08862
0.08176	0.10626	0.08194	0.10835	0.08176	0.05484	0.08194	0.05397	0.08176	0.09053	0.08211	0.08841
0.08194	0.10463	0.08211	0.1081	0.08194	0.05125	0.08211	0.05388	0.08194	0.07918	0.08229	0.08819
0.08211	0.10837	0.08229	0.10785	0.08211	0.05153	0.08229	0.05379	0.08211	0.08473	0.08247	0.08798
0.08229	0.10477	0.08247	0.1076	0.08229	0.04992	0.08247	0.0537	0.08229	0.08906	0.08265	0.08776
0.08247	0.10687	0.08265	0.10735	0.08247	0.05002	0.08265	0.05361	0.08247	0.08572	0.08282	0.08755
0.08265	0.10447	0.08282	0.1071	0.08265	0.05208	0.08282	0.05352	0.08265	0.08443	0.083	0.08734
0.08282	0.11105	0.083	0.10685	0.08282	0.05472	0.083	0.05343	0.08282	0.09025	0.08318	0.08712
0.083	0.10287	0.08318	0.10661	0.083	0.05027	0.08318	0.05334	0.083	0.08768	0.08336	0.08691
0.08318	0.09606	0.08336	0.10636	0.08318	0.0489	0.08336	0.05325	0.08318	0.08181	0.08354	0.0867
0.08336	0.10611	0.08354	0.10611	0.08336	0.04818	0.08354	0.05317	0.08336	0.08464	0.08371	0.08648
0.08354	0.1047	0.08371	0.10586	0.08354	0.05468	0.08371	0.05308	0.08354	0.08471	0.08389	0.08627
0.08371	0.09935	0.08389	0.10562	0.08371	0.04969	0.08389	0.05299	0.08371	0.08105	0.08407	0.08606
0.08389	0.10461	0.08407	0.10537	0.08389	0.0521	0.08407	0.05291	0.08389	0.08656	0.08425	0.08585
0.08407	0.102	0.08425	0.10512	0.08407	0.05069	0.08425	0.05282	0.08407	0.08503	0.08442	0.08564
0.08425	0.103	0.08442	0.10488	0.08425	0.05241	0.08442	0.05274	0.08425	0.07774	0.0846	0.08543
0.08442	0.09922	0.0846	0.10463	0.08442	0.04878	0.0846	0.05265	0.08442	0.08327	0.08478	0.08522
0.0846	0.09995	0.08478	0.10438	0.0846	0.05626	0.08478	0.05257	0.0846	0.09154	0.08496	0.08501
0.08478	0.104	0.08496	0.10414	0.08478	0.0491	0.08496	0.05249	0.08478	0.0836	0.08514	0.0848
0.08496	0.09762	0.08514	0.10389	0.08496	0.04706	0.08514	0.05241	0.08496	0.07997	0.08531	0.08459
0.08514	0.10326	0.08531	0.10365	0.08514	0.04606	0.08531	0.05232	0.08514	0.08085	0.08549	0.08438
0.08531	0.1066	0.08549	0.1034	0.08531	0.04991	0.08549	0.05224	0.08531	0.08827	0.08567	0.08417
0.08549	0.10183	0.08567	0.10316	0.08549	0.04986	0.08567	0.05216	0.08549	0.08242	0.08585	0.08396
0.08567	0.09882	0.08585	0.10292	0.08567	0.05097	0.08585	0.05208	0.08567	0.07935	0.08602	0.08375
0.08585	0.09703	0.08602	0.10267	0.08585	0.05165	0.08602	0.052	0.08585	0.07842	0.0862	0.08355
0.08602	0.10036	0.0862	0.10243	0.08602	0.05254	0.0862	0.05192	0.08602	0.0817	0.08638	0.08334
0.0862	0.10368	0.08638	0.10219	0.0862	0.04967	0.08638	0.05185	0.0862	0.08233	0.08656	0.08313
0.08638	0.0977	0.08656	0.10195	0.08638	0.0497	0.08656	0.05177	0.08638	0.07872	0.08674	0.08293
0.08656	0.09933	0.08674	0.10171	0.08656	0.04871	0.08674	0.05169	0.08656	0.0816	0.08691	0.08272
0.08674	0.10435	0.08691	0.10146	0.08674	0.04891	0.08691	0.05161	0.08674	0.084	0.08709	0.08252
0.08691	0.09765	0.08709	0.10122	0.08691	0.05024	0.08709	0.05154	0.08691	0.07888	0.08727	0.08231
0.08709	0.09972	0.08727	0.10098	0.08709	0.0502	0.08727	0.05146	0.08709	0.07687	0.08745	0.08211
0.08727	0.0985	0.08745	0.10074	0.08727	0.04871	0.08745	0.05139	0.08727	0.08088	0.08762	0.0819
0.08745	0.10063	0.08762	0.1005	0.08745	0.05118	0.08762	0.05131	0.08745	0.08416	0.0878	0.0817
0.08762	0.09861	0.0878	0.10026	0.08762	0.05262	0.0878	0.05124	0.08762	0.08307	0.08798	0.0815
0.0878	0.09515	0.08798	0.10002	0.0878	0.04692	0.08798	0.05117	0.0878	0.0764	0.08816	0.0813
0.08798	0.09856	0.08816	0.09979	0.08798	0.0517	0.08816	0.05109	0.08798	0.08139	0.08834	0.08109
0.08816	0.09467	0.08834	0.09955	0.08816	0.05277	0.08834	0.05102	0.08816	0.07706	0.08851	0.08089
0.08834	0.09776	0.08851	0.09931	0.08834	0.04976	0.08851	0.05095	0.08834	0.0766	0.08869	0.08069
0.08851	0.09252	0.08869	0.09907	0.08851	0.04863	0.08869	0.05088	0.08851	0.07807	0.08887	0.08049
0.08869	0.08765	0.08887	0.09884	0.08869	0.04904	0.08887	0.05081	0.08869	0.0787	0.08905	0.08029
0.08887	0.0975	0.08905	0.0986	0.08887	0.05048	0.08905	0.05074	0.08887	0.08412	0.08922	0.08009
0.08905	0.09828	0.08922	0.09836	0.08905	0.05176	0.08922	0.05067	0.08905	0.07877	0.0894	0.07989
0.08922	0.09564	0.0894	0.09813	0.08922	0.05294	0.0894	0.0506	0.08922	0.07978	0.08958	0.07969
0.0894	0.10109	0.08958	0.09789	0.0894	0.0537	0.08958	0.05053	0.0894	0.07811	0.08976	0.07949
0.08958	0.09086	0.08976	0.09766	0.08958	0.05103	0.08976	0.05046	0.08958	0.07433	0.08994	0.07929
0.08976	0.09405	0.08994	0.09742	0.08976	0.05348	0.08994	0.05039	0.08976	0.07775	0.09011	0.07909
0.08994	0.09333	0.09011	0.09719	0.08994	0.04954	0.09011	0.05033	0.08994	0.07534	0.09029	0.0789
0.09011	0.09047	0.09029	0.09695	0.09011	0.05008	0.09029	0.05026	0.09011	0.08175	0.09047	0.0787
0.09029	0.08736	0.09047	0.09672	0.09029	0.04407	0.09047	0.0502	0.09029	0.07244	0.09065	0.0785
0.09047	0.09559	0.09065	0.09649	0.09047	0.04966	0.09065	0.05013	0.09047	0.07603	0.09082	0.07831
0.09065	0.0915	0.09082	0.09625	0.09065	0.04397	0.09082	0.05007	0.09065	0.07353	0.091	0.07811
0.09082	0.09671	0.091	0.09602	0.09082	0.04865	0.091	0.05	0.09082	0.07528	0.09118	0.07792
0.091	0.09827	0.09118	0.09579	0.091	0.05438	0.09118	0.04994	0.091	0.0773	0.09136	0.07772
0.09118	0.09045	0.09136	0.09556	0.09118	0.04618	0.09136	0.04987	0.09118	0.07028	0.09154	0.07753
0.09136	0.09555	0.09154	0.09533	0.09136	0.04981	0.09154	0.04981	0.09136	0.07799	0.09171	0.07733
0.09154	0.09035	0.09171	0.0951	0.09154	0.0467	0.09171	0.04975	0.09154	0.072	0.09189	0.07714
0.09171	0.09344	0.09189	0.09487	0.09171	0.04875	0.09189	0.04969	0.09171	0.07481	0.09207	0.07695
0.09189	0.08942	0.09207	0.09464	0.09189	0.04488	0.09207	0.04963	0.09189	0.07537	0.09225	0.07675
0.09207	0.09518	0.09225	0.09441	0.09207	0.05039	0.09225	0.04957	0.09207	0.07133	0.09242	0.07656
0.09225	0.09036	0.09242	0.09418	0.09225	0.04839	0.09242	0.04951	0.09225	0.07772	0.0926	0.07637
0.09242	0.09163	0.0926	0.09395	0.09242	0.04475	0.0926	0.04945	0.09242	0.06747	0.09278	0.07618
0.0926	0.09587	0.09278	0.09373	0.0926	0.0484	0.09278	0.04939	0.0926	0.07733	0.09296	0.07599
0.09278	0.08664	0.09296	0.0935	0.09278	0.04647	0.09296	0.04933	0.09278	0.06804	0.09314	0.0758
0.09296	0.09411	0.09314	0.09327	0.09296	0.04753	0.09314	0.04927	0.09296	0.07542	0.09331	0.07561
0.09314	0.09047	0.09331	0.09305	0.09314	0.04743	0.09331	0.04921	0.09314	0.0732	0.09349	0.07542
0.09331	0.08806	0.09349	0.09282	0.09331	0.04644	0.09349	0.04916	0.09331	0.07376	0.09367	0.07523
0.09349	0.08852	0.09367	0.09259	0.09349	0.04806	0.09367	0.0491	0.09349	0.07412	0.09385	0.07504
0.09367	0.08488	0.09385	0.09237	0.09367	0.04799	0.09385	0.04904	0.09367	0.06725	0.09402	0.07486
0.09385	0.0888	0.09402	0.09215	0.09385	0.04433	0.09402	0.04899	0.09385	0.07484	0.0942	0.07467
0.09402	0.08879	0.0942	0.09192	0.09402	0.04949	0.0942	0.04893	0.09402	0.07601	0.09438	0.07448
0.0942	0.08509	0.09438	0.0917	0.0942	0.0459	0.09438	0.04888	0.0942	0.07125	0.09456	0.07429
0.09438	0.09052	0.09456	0.09147	0.09438	0.05077	0.09456	0.04882	0.09438	0.0754	0.09473	0.07411
0.09456	0.08646	0.09473	0.09125	0.09456	0.04794	0.09473	0.04877	0.09456	0.07502	0.09491	0.07392
0.09473	0.08228	0.09491	0.09103	0.09473	0.04548	0.09491	0.04872	0.09473	0.06844	0.09509	0.07374
0.09491	0.09231	0.09509	0.09081	0.09491	0.04763	0.09509	0.04867	0.09491	0.08165	0.09527	0.07355
0.09509	0.08891	0.09527	0.09059	0.09509	0.05118	0.09527	0.04861	0.09509	0.07738	0.09545	0.07337
0.09527	0.08764	0.09545	0.09037	0.09527	0.05111	0.09545	0.04856	0.09527	0.07038	0.09562	0.07319
0.09545	0.08815	0.09562	0.09015	0.09545	0.04603	0.09562	0.04851	0.09545	0.07014	0.0958	0.073
0.09562	0.08981	0.0958	0.08993	0.09562	0.0491	0.0958	0.04846	0.09562	0.07229	0.09598	0.07282
0.0958	0.08567	0.09598	0.08971	0.0958	0.04652	0.09598	0.04841	0.0958	0.06821	0.09616	0.07264
0.09598	0.08573	0.09616	0.08949	0.09598	0.04963	0.09616	0.04836	0.09598	0.07186	0.09633	0.07246
0.09616	0.08724	0.09633	0.08927	0.09616	0.05152	0.09633	0.04831	0.09616	0.07329	0.09651	0.07228
0.09633	0.07915	0.09651	0.08905	0.09633	0.04201	0.09651	0.04826	0.09633	0.06882	0.09669	0.0721
0.09651	0.08857	0.09669	0.08884	0.09651	0.04303	0.09669	0.04821	0.09651	0.07439	0.09687	0.07192
0.09669	0.08314	0.09687	0.08862	0.09669	0.04565	0.09687	0.04817	0.09669	0.06901	0.09705	0.07174
0.09687	0.08351	0.09705	0.0884	0.09687	0.04269	0.09705	0.04812	0.09687	0.06975	0.09722	0.07156
0.09705	0.08008	0.09722	0.08819	0.09705	0.04636	0.09722	0.04807	0.09705	0.06693	0.0974	0.07138
0.09722	0.09264	0.0974	0.08797	0.09722	0.05083	0.0974	0.04803	0.09722	0.07632	0.09758	0.0712
0.0974	0.08599	0.09758	0.08776	0.0974	0.04332	0.09758	0.04798	0.0974	0.06764	0.09776	0.07103
0.09758	0.08418	0.09776	0.08754	0.09758	0.04919	0.09776	0.04793	0.09758	0.06571	0.09793	0.07085
0.09776	0.08772	0.09793	0.08733	0.09776	0.04236	0.09793	0.04789	0.09776	0.06595	0.09811	0.07067
0.09793	0.08518	0.09811	0.08711	0.09793	0.04486	0.09811	0.04784	0.09793	0.07099	0.09829	0.0705
0.09811	0.08617	0.09829	0.0869	0.09811	0.04395	0.09829	0.0478	0.09811	0.06722	0.09847	0.07032
0.09829	0.08934	0.09847	0.08669	0.09829	0.04419	0.09847	0.04776	0.09829	0.06487	0.09865	0.07015
0.09847	0.08435	0.09865	0.08648	0.09847	0.04407	0.09865	0.04771	0.09847	0.06596	0.09882	0.06997
0.09865	0.08475	0.09882	0.08627	0.09865	0.04508	0.09882	0.04767	0.09865	0.06648	0.099	0.0698
0.09882	0.08419	0.099	0.08606	0.09882	0.04485	0.099	0.04763	0.09882	0.06525	0.09918	0.06963
0.099	0.08625	0.09918	0.08585	0.099	0.04285	0.09918	0.04759	0.099	0.06862	0.09936	0.06945
0.09918	0.08905	0.09936	0.08564	0.09918	0.04489	0.09936	0.04754	0.09918	0.07065	0.09953	0.06928
0.09936	0.08294	0.09953	0.08543	0.09936	0.04489	0.09953	0.0475	0.09936	0.0713	0.09971	0.06911
0.09953	0.08034	0.09971	0.08522	0.09953	0.0487	0.09971	0.04746	0.09953	0.06713	0.09989	0.06894
0.09971	0.08244	0.09989	0.08501	0.09971	0.04374	0.09989	0.04742	0.09971	0.0622	0.10007	0.06877
0.09989	0.08287	0.10007	0.0848	0.09989	0.05029	0.10007	0.04738	0.09989	0.06922	0.10025	0.0686
0.10007	0.07628	0.10025	0.0846	0.10007	0.04497	0.10025	0.04734	0.10007	0.0679	0.10042	0.06843
0.10025	0.07941	0.10042	0.08439	0.10025	0.04795	0.10042	0.04731	0.10025	0.06698	0.1006	0.06826
0.10042	0.08103	0.1006	0.08418	0.10042	0.04617	0.1006	0.04727	0.10042	0.06853	0.10078	0.06809
0.1006	0.08427	0.10078	0.08398	0.1006	0.04353	0.10078	0.04723	0.1006	0.06991	0.10096	0.06792
0.10078	0.07982	0.10096	0.08377	0.10078	0.04647	0.10096	0.04719	0.10078	0.06652	0.10113	0.06775
0.10096	0.08377	0.10113	0.08357	0.10096	0.04724	0.10113	0.04715	0.10096	0.06554	0.10131	0.06759
0.10113	0.08325	0.10131	0.08336	0.10113	0.04309	0.10131	0.04712	0.10113	0.0646	0.10149	0.06742
0.10131	0.07992	0.10149	0.08316	0.10131	0.04852	0.10149	0.04708	0.10131	0.06608	0.10167	0.06725
0.10149	0.07684	0.10167	0.08296	0.10149	0.0457	0.10167	0.04705	0.10149	0.06126	0.10185	0.06709
0.10167	0.08325	0.10185	0.08276	0.10167	0.04551	0.10185	0.04701	0.10167	0.06868	0.10202	0.06692
0.10185	0.0775	0.10202	0.08255	0.10185	0.04385	0.10202	0.04698	0.10185	0.06391	0.1022	0.06676
0.10202	0.08009	0.1022	0.08235	0.10202	0.05038	0.1022	0.04694	0.10202	0.0662	0.10238	0.0666
0.1022	0.07358	0.10238	0.08215	0.1022	0.04821	0.10238	0.04691	0.1022	0.06941	0.10256	0.06643
0.10238	0.07635	0.10256	0.08195	0.10238	0.04394	0.10256	0.04687	0.10238	0.06519	0.10273	0.06627
0.10256	0.084	0.10273	0.08175	0.10256	0.04308	0.10273	0.04684	0.10256	0.07166	0.10291	0.06611
0.10273	0.07318	0.10291	0.08155	0.10273	0.03921	0.10291	0.04681	0.10273	0.06801	0.10309	0.06595
0.10291	0.08082	0.10309	0.08135	0.10291	0.04321	0.10309	0.04677	0.10291	0.06304	0.10327	0.06579
0.10309	0.07852	0.10327	0.08116	0.10309	0.04147	0.10327	0.04674	0.10309	0.06349	0.10345	0.06563
0.10327	0.07706	0.10345	0.08096	0.10327	0.04195	0.10345	0.04671	0.10327	0.05983	0.10362	0.06547
0.10345	0.07333	0.10362	0.08076	0.10345	0.04645	0.10362	0.04668	0.10345	0.06696	0.1038	0.06531
0.10362	0.08415	0.1038	0.08057	0.10362	0.04626	0.1038	0.04665	0.10362	0.06407	0.10398	0.06515
0.1038	0.0809	0.10398	0.08037	0.1038	0.0419	0.10398	0.04662	0.1038	0.0684	0.10416	0.06499
0.10398	0.07473	0.10416	0.08017	0.10398	0.04313	0.10416	0.04659	0.10398	0.0536	0.10433	0.06483
0.10416	0.07216	0.10433	0.07998	0.10416	0.04492	0.10433	0.04656	0.10416	0.06844	0.10451	0.06467
0.10433	0.07684	0.10451	0.07979	0.10433	0.04162	0.10451	0.04653	0.10433	0.06125	0.10469	0.06452
0.10451	0.07071	0.10469	0.07959	0.10451	0.04229	0.10469	0.0465	0.10451	0.06225	0.10487	0.06436
0.10469	0.07373	0.10487	0.0794	0.10469	0.04097	0.10487	0.04647	0.10469	0.0618	0.10505	0.06421
0.10487	0.07767	0.10505	0.07921	0.10487	0.04425	0.10505	0.04644	0.10487	0.06809	0.10522	0.06405
0.10505	0.0751	0.10522	0.07901	0.10505	0.04596	0.10522	0.04641	0.10505	0.06069	0.1054	0.0639
0.10522	0.07982	0.1054	0.07882	0.10522	0.04879	0.1054	0.04638	0.10522	0.06796	0.10558	0.06374
0.1054	0.07033	0.10558	0.07863	0.1054	0.0395	0.10558	0.04636	0.1054	0.0536	0.10576	0.06359
0.10558	0.07282	0.10576	0.07844	0.10558	0.04071	0.10576	0.04633	0.10558	0.05785	0.10593	0.06344
0.10576	0.07129	0.10593	0.07825	0.10576	0.03812	0.10593	0.0463	0.10576	0.06056	0.10611	0.06328
0.10593	0.07606	0.10611	0.07806	0.10593	0.0435	0.10611	0.04628	0.10593	0.06178	0.10629	0.06313
0.10611	0.07296	0.10629	0.07788	0.10611	0.04234	0.10629	0.04625	0.10611	0.06168	0.10647	0.06298
0.10629	0.07439	0.10647	0.07769	0.10629	0.04121	0.10647	0.04623	0.10629	0.06034	0.10665	0.06283
0.10647	0.07609	0.10665	0.0775	0.10647	0.04282	0.10665	0.0462	0.10647	0.06612	0.10682	0.06268
0.10665	0.07292	0.10682	0.07731	0.10665	0.04903	0.10682	0.04618	0.10665	0.0669	0.107	0.06253
0.10682	0.07294	0.107	0.07713	0.10682	0.04415	0.107	0.04615	0.10682	0.06511	0.10718	0.06238
0.107	0.07759	0.10718	0.07694	0.107	0.045	0.10718	0.04613	0.107	0.0592	0.10736	0.06223
0.10718	0.06975	0.10736	0.07676	0.10718	0.04185	0.10736	0.0461	0.10718	0.06004	0.10753	0.06209
0.10736	0.07477	0.10753	0.07657	0.10736	0.04728	0.10753	0.04608	0.10736	0.05752	0.10771	0.06194
0.10753	0.07671	0.10771	0.07639	0.10753	0.04308	0.10771	0.04606	0.10753	0.06056	0.10789	0.06179
0.10771	0.07611	0.10789	0.0762	0.10771	0.03946	0.10789	0.04603	0.10771	0.05726	0.10807	0.06165
0.10789	0.07884	0.10807	0.07602	0.10789	0.04119	0.10807	0.04601	0.10789	0.06106	0.10825	0.0615
0.10807	0.07862	0.10825	0.07584	0.10807	0.04374	0.10825	0.04599	0.10807	0.06276	0.10842	0.06135
0.10825	0.07371	0.10842	0.07566	0.10825	0.0386	0.10842	0.04597	0.10825	0.05881	0.1086	0.06121
0.10842	0.06949	0.1086	0.07548	0.10842	0.04354	0.1086	0.04595	0.10842	0.05793	0.10878	0.06107
0.1086	0.0698	0.10878	0.0753	0.1086	0.03755	0.10878	0.04593	0.1086	0.05991	0.10896	0.06092
0.10878	0.07349	0.10896	0.07512	0.10878	0.04242	0.10896	0.0459	0.10878	0.05956	0.10913	0.06078
0.10896	0.07047	0.10913	0.07494	0.10896	0.04596	0.10913	0.04588	0.10896	0.064	0.10931	0.06064
0.10913	0.07223	0.10931	0.07476	0.10913	0.0424	0.10931	0.04586	0.10913	0.05838	0.10949	0.0605
0.10931	0.07397	0.10949	0.07458	0.10931	0.04493	0.10949	0.04584	0.10931	0.05965	0.10967	0.06035
0.10949	0.07819	0.10967	0.0744	0.10949	0.04159	0.10967	0.04582	0.10949	0.05786	0.10985	0.06021
0.10967	0.07487	0.10985	0.07423	0.10967	0.04504	0.10985	0.04581	0.10967	0.06368	0.11002	0.06007
0.10985	0.07561	0.11002	0.07405	0.10985	0.04176	0.11002	0.04579	0.10985	0.0577	0.1102	0.05993
0.11002	0.07359	0.1102	0.07387	0.11002	0.04039	0.1102	0.04577	0.11002	0.06196	0.11038	0.0598
0.1102	0.07109	0.11038	0.0737	0.1102	0.04347	0.11038	0.04575	0.1102	0.05928	0.11056	0.05966
0.11038	0.06976	0.11056	0.07352	0.11038	0.03837	0.11056	0.04573	0.11038	0.05676	0.11073	0.05952
0.11056	0.07423	0.11073	0.07335	0.11056	0.04029	0.11073	0.04571	0.11056	0.05597	0.11091	0.05938
0.11073	0.06764	0.11091	0.07318	0.11073	0.04488	0.11091	0.0457	0.11073	0.06164	0.11109	0.05925
0.11091	0.07491	0.11109	0.073	0.11091	0.04135	0.11109	0.04568	0.11091	0.05764	0.11127	0.05911
0.11109	0.07135	0.11127	0.07283	0.11109	0.04055	0.11127	0.04566	0.11109	0.05598	0.11145	0.05897
0.11127	0.0741	0.11145	0.07266	0.11127	0.03952	0.11145	0.04565	0.11127	0.06093	0.11162	0.05884
0.11145	0.07434	0.11162	0.07249	0.11145	0.03907	0.11162	0.04563	0.11145	0.05797	0.1118	0.0587
0.11162	0.06954	0.1118	0.07232	0.11162	0.04348	0.1118	0.04561	0.11162	0.05966	0.11198	0.05857
0.1118	0.07153	0.11198	0.07215	0.1118	0.04232	0.11198	0.0456	0.1118	0.06307	0.11216	0.05844
0.11198	0.06994	0.11216	0.07198	0.11198	0.04449	0.11216	0.04558	0.11198	0.06006	0.11233	0.0583
0.11216	0.06554	0.11233	0.07181	0.11216	0.04237	0.11233	0.04557	0.11216	0.05387	0.11251	0.05817
0.11233	0.06909	0.11251	0.07164	0.11233	0.04246	0.11251	0.04555	0.11233	0.05375	0.11269	0.05804
0.11251	0.07271	0.11269	0.07147	0.11251	0.04382	0.11269	0.04554	0.11251	0.05826	0.11287	0.05791
0.11269	0.06583	0.11287	0.07131	0.11269	0.03978	0.11287	0.04552	0.11269	0.05738	0.11304	0.05778
0.11287	0.07117	0.11304	0.07114	0.11287	0.04021	0.11304	0.04551	0.11287	0.05033	0.11322	0.05765
0.11304	0.07367	0.11322	0.07097	0.11304	0.04672	0.11322	0.0455	0.11304	0.06013	0.1134	0.05752
0.11322	0.07573	0.1134	0.07081	0.11322	0.04476	0.1134	0.04548	0.11322	0.06035	0.11358	0.05739
0.1134	0.0683	0.11358	0.07065	0.1134	0.04377	0.11358	0.04547	0.1134	0.05578	0.11376	0.05726
0.11358	0.07486	0.11376	0.07048	0.11358	0.04489	0.11376	0.04546	0.11358	0.05712	0.11393	0.05713
0.11376	0.0713	0.11393	0.07032	0.11376	0.04201	0.11393	0.04544	0.11376	0.05325	0.11411	0.05701
0.11393	0.06885	0.11411	0.07015	0.11393	0.04152	0.11411	0.04543	0.11393	0.06069	0.11429	0.05688
0.11411	0.06889	0.11429	0.06999	0.11411	0.04191	0.11429	0.04542	0.11411	0.05716	0.11447	0.05676
0.11429	0.06933	0.11447	0.06983	0.11429	0.04305	0.11447	0.04541	0.11429	0.05511	0.11464	0.05663
0.11447	0.06497	0.11464	0.06967	0.11447	0.03741	0.11464	0.0454	0.11447	0.0521	0.11482	0.0565
0.11464	0.0701	0.11482	0.06951	0.11464	0.04319	0.11482	0.04538	0.11464	0.05354	0.115	0.05638
0.11482	0.06591	0.115	0.06935	0.11482	0.04006	0.115	0.04537	0.11482	0.05048	0.11518	0.05626
0.115	0.06719	0.11518	0.06919	0.115	0.04137	0.11518	0.04536	0.115	0.05757	0.11536	0.05613
0.11518	0.07098	0.11536	0.06903	0.11518	0.04102	0.11536	0.04535	0.11518	0.05917	0.11553	0.05601
0.11536	0.06787	0.11553	0.06887	0.11536	0.03903	0.11553	0.04534	0.11536	0.05735	0.11571	0.05589
0.11553	0.0752	0.11571	0.06872	0.11553	0.04479	0.11571	0.04533	0.11553	0.05902	0.11589	0.05577
0.11571	0.07665	0.11589	0.06856	0.11571	0.04387	0.11589	0.04532	0.11571	0.0554	0.11607	0.05565
0.11589	0.06563	0.11607	0.0684	0.11589	0.03766	0.11607	0.04531	0.11589	0.0531	0.11624	0.05553
0.11607	0.06671	0.11624	0.06825	0.11607	0.04121	0.11624	0.0453	0.11607	0.05515	0.11642	0.05541
0.11624	0.06824	0.11642	0.06809	0.11624	0.04336	0.11642	0.04529	0.11624	0.06266	0.1166	0.05529
0.11642	0.06826	0.1166	0.06794	0.11642	0.04421	0.1166	0.04528	0.11642	0.05204	0.11678	0.05517
0.1166	0.07105	0.11678	0.06778	0.1166	0.04246	0.11678	0.04527	0.1166	0.05566	0.11696	0.05505
0.11678	0.06473	0.11696	0.06763	0.11678	0.03638	0.11696	0.04526	0.11678	0.04715	0.11713	0.05493
0.11696	0.06824	0.11713	0.06748	0.11696	0.04187	0.11713	0.04526	0.11696	0.05075	0.11731	0.05481
0.11713	0.05948	0.11731	0.06733	0.11713	0.0408	0.11731	0.04525	0.11713	0.05194	0.11749	0.0547
0.11731	0.0691	0.11749	0.06718	0.11731	0.0412	0.11749	0.04524	0.11731	0.05044	0.11767	0.05458
0.11749	0.06603	0.11767	0.06702	0.11749	0.04202	0.11767	0.04523	0.11749	0.05437	0.11784	0.05447
0.11767	0.06467	0.11784	0.06687	0.11767	0.04272	0.11784	0.04522	0.11767	0.05171	0.11802	0.05435
0.11784	0.06619	0.11802	0.06672	0.11784	0.03956	0.11802	0.04522	0.11784	0.05377	0.1182	0.05424
0.11802	0.06727	0.1182	0.06658	0.11802	0.04033	0.1182	0.04521	0.11802	0.05271	0.11838	0.05412
0.1182	0.07006	0.11838	0.06643	0.1182	0.04658	0.11838	0.0452	0.1182	0.05333	0.11856	0.05401
0.11838	0.06973	0.11856	0.06628	0.11838	0.03918	0.11856	0.0452	0.11838	0.05471	0.11873	0.0539
0.11856	0.06935	0.11873	0.06613	0.11856	0.04643	0.11873	0.04519	0.11856	0.05733	0.11891	0.05379
0.11873	0.06963	0.11891	0.06599	0.11873	0.04436	0.11891	0.04518	0.11873	0.05522	0.11909	0.05367
0.11891	0.06809	0.11909	0.06584	0.11891	0.04086	0.11909	0.04518	0.11891	0.05202	0.11927	0.05356
0.11909	0.06241	0.11927	0.06569	0.11909	0.0377	0.11927	0.04517	0.11909	0.05047	0.11944	0.05345
0.11927	0.06481	0.11944	0.06555	0.11927	0.04552	0.11944	0.04516	0.11927	0.0577	0.11962	0.05334
0.11944	0.06512	0.11962	0.0654	0.11944	0.04061	0.11962	0.04516	0.11944	0.04435	0.1198	0.05323
0.11962	0.06543	0.1198	0.06526	0.11962	0.03947	0.1198	0.04515	0.11962	0.05447	0.11998	0.05312
0.1198	0.06172	0.11998	0.06512	0.1198	0.04506	0.11998	0.04515	0.1198	0.05057	0.12016	0.05302
0.11998	0.06363	0.12016	0.06498	0.11998	0.04357	0.12016	0.04514	0.11998	0.05059	0.12033	0.05291
0.12016	0.06696	0.12033	0.06483	0.12016	0.04181	0.12033	0.04514	0.12016	0.05585	0.12051	0.0528
0.12033	0.06396	0.12051	0.06469	0.12033	0.04381	0.12051	0.04513	0.12033	0.05427	0.12069	0.0527
0.12051	0.05977	0.12069	0.06455	0.12051	0.0402	0.12069	0.04513	0.12051	0.05384	0.12087	0.05259
0.12069	0.06616	0.12087	0.06441	0.12069	0.03878	0.12087	0.04512	0.12069	0.05321	0.12104	0.05248
0.12087	0.05969	0.12104	0.06427	0.12087	0.03812	0.12104	0.04512	0.12087	0.05276	0.12122	0.05238
0.12104	0.06141	0.12122	0.06413	0.12104	0.04304	0.12122	0.04511	0.12104	0.04743	0.1214	0.05227
0.12122	0.06046	0.1214	0.064	0.12122	0.04167	0.1214	0.04511	0.12122	0.04946	0.12158	0.05217
0.1214	0.06991	0.12158	0.06386	0.1214	0.04685	0.12158	0.04511	0.1214	0.05478	0.12176	0.05207
0.12158	0.05739	0.12176	0.06372	0.12158	0.03723	0.12176	0.0451	0.12158	0.04743	0.12193	0.05196
0.12176	0.06372	0.12193	0.06358	0.12176	0.04657	0.12193	0.0451	0.12176	0.05202	0.12211	0.05186
0.12193	0.06431	0.12211	0.06345	0.12193	0.04169	0.12211	0.0451	0.12193	0.05138	0.12229	0.05176
0.12211	0.06374	0.12229	0.06331	0.12211	0.03955	0.12229	0.04509	0.12211	0.05317	0.12247	0.05166
0.12229	0.06699	0.12247	0.06318	0.12229	0.04047	0.12247	0.04509	0.12229	0.05305	0.12264	0.05156
0.12247	0.0631	0.12264	0.06304	0.12247	0.04478	0.12264	0.04509	0.12247	0.05228	0.12282	0.05146
0.12264	0.0616	0.12282	0.06291	0.12264	0.04192	0.12282	0.04508	0.12264	0.05049	0.123	0.05136
0.12282	0.06406	0.123	0.06278	0.12282	0.03743	0.123	0.04508	0.12282	0.04968	0.12318	0.05126
0.123	0.0637	0.12318	0.06265	0.123	0.03754	0.12318	0.04508	0.123	0.0472	0.12336	0.05116
0.12318	0.06441	0.12336	0.06251	0.12318	0.04318	0.12336	0.04508	0.12318	0.051	0.12353	0.05106
0.12336	0.06203	0.12353	0.06238	0.12336	0.03853	0.12353	0.04507	0.12336	0.05044	0.12371	0.05097
0.12353	0.06698	0.12371	0.06225	0.12353	0.03779	0.12371	0.04507	0.12353	0.05132	0.12389	0.05087
0.12371	0.06253	0.12389	0.06212	0.12371	0.03788	0.12389	0.04507	0.12371	0.0469	0.12407	0.05077
0.12389	0.06801	0.12407	0.06199	0.12389	0.04477	0.12407	0.04507	0.12389	0.05074	0.12424	0.05068
0.12407	0.06242	0.12424	0.06186	0.12407	0.04339	0.12424	0.04507	0.12407	0.05696	0.12442	0.05058
0.12424	0.06088	0.12442	0.06174	0.12424	0.04136	0.12442	0.04507	0.12424	0.05063	0.1246	0.05049
0.12442	0.0624	0.1246	0.06161	0.12442	0.04284	0.1246	0.04506	0.12442	0.05252	0.12478	0.05039
0.1246	0.06166	0.12478	0.06148	0.1246	0.04105	0.12478	0.04506	0.1246	0.04689	0.12496	0.0503
0.12478	0.06665	0.12496	0.06136	0.12478	0.04206	0.12496	0.04506	0.12478	0.0479	0.12513	0.05021
0.12496	0.06437	0.12513	0.06123	0.12496	0.04024	0.12513	0.04506	0.12496	0.04722	0.12531	0.05011
0.12513	0.05981	0.12531	0.0611	0.12513	0.04078	0.12531	0.04506	0.12513	0.0469	0.12549	0.05002
0.12531	0.06312	0.12549	0.06098	0.12531	0.03972	0.12549	0.04506	0.12531	0.05148	0.12567	0.04993
0.12549	0.06167	0.12567	0.06086	0.12549	0.04045	0.12567	0.04506	0.12549	0.04911	0.12584	0.04984
0.12567	0.05681	0.12584	0.06073	0.12567	0.04022	0.12584	0.04506	0.12567	0.04679	0.12602	0.04975
0.12584	0.0616	0.12602	0.06061	0.12584	0.04172	0.12602	0.04506	0.12584	0.05009	0.1262	0.04966
0.12602	0.06518	0.1262	0.06049	0.12602	0.04067	0.1262	0.04506	0.12602	0.04554	0.12638	0.04957
0.1262	0.06154	0.12638	0.06037	0.1262	0.03993	0.12638	0.04506	0.1262	0.04893	0.12656	0.04948
0.12638	0.05906	0.12656	0.06025	0.12638	0.04112	0.12656	0.04506	0.12638	0.04958	0.12673	0.04939
0.12656	0.06309	0.12673	0.06012	0.12656	0.04515	0.12673	0.04506	0.12656	0.04944	0.12691	0.0493
0.12673	0.06194	0.12691	0.06001	0.12673	0.03769	0.12691	0.04506	0.12673	0.05128	0.12709	0.04922
0.12691	0.06263	0.12709	0.05989	0.12691	0.04069	0.12709	0.04506	0.12691	0.05147	0.12727	0.04913
0.12709	0.06089	0.12727	0.05977	0.12709	0.04201	0.12727	0.04506	0.12709	0.05152	0.12744	0.04904
0.12727	0.06332	0.12744	0.05965	0.12727	0.04453	0.12744	0.04506	0.12727	0.05315	0.12762	0.04896
0.12744	0.06636	0.12762	0.05953	0.12744	0.0426	0.12762	0.04506	0.12744	0.05186	0.1278	0.04887
0.12762	0.06196	0.1278	0.05941	0.12762	0.04063	0.1278	0.04506	0.12762	0.05019	0.12798	0.04879
0.1278	0.06171	0.12798	0.0593	0.1278	0.04202	0.12798	0.04506	0.1278	0.05096	0.12816	0.0487
0.12798	0.0603	0.12816	0.05918	0.12798	0.04073	0.12816	0.04506	0.12798	0.0445	0.12833	0.04862
0.12816	0.05694	0.12833	0.05907	0.12816	0.03838	0.12833	0.04506	0.12816	0.04778	0.12851	0.04854
0.12833	0.05912	0.12851	0.05895	0.12833	0.03895	0.12851	0.04506	0.12833	0.044	0.12869	0.04845
0.12851	0.06028	0.12869	0.05884	0.12851	0.04305	0.12869	0.04506	0.12851	0.04658	0.12887	0.04837
0.12869	0.05998	0.12887	0.05873	0.12869	0.03599	0.12887	0.04506	0.12869	0.04665	0.12904	0.04829
0.12887	0.05501	0.12904	0.05861	0.12887	0.0362	0.12904	0.04506	0.12887	0.04606	0.12922	0.04821
0.12904	0.05552	0.12922	0.0585	0.12904	0.03426	0.12922	0.04507	0.12904	0.0435	0.1294	0.04813
0.12922	0.05458	0.1294	0.05839	0.12922	0.03813	0.1294	0.04507	0.12922	0.04935	0.12958	0.04805
0.1294	0.05706	0.12958	0.05828	0.1294	0.04116	0.12958	0.04507	0.1294	0.04881	0.12976	0.04797
0.12958	0.05668	0.12976	0.05817	0.12958	0.0394	0.12976	0.04507	0.12958	0.04723	0.12993	0.04789
0.12976	0.05435	0.12993	0.05806	0.12976	0.04182	0.12993	0.04507	0.12976	0.04193	0.13011	0.04781
0.12993	0.05948	0.13011	0.05795	0.12993	0.03627	0.13011	0.04507	0.12993	0.04332	0.13029	0.04773
0.13011	0.05691	0.13029	0.05784	0.13011	0.04178	0.13029	0.04507	0.13011	0.04888	0.13047	0.04765
0.13029	0.05971	0.13047	0.05773	0.13029	0.03795	0.13047	0.04508	0.13029	0.04536	0.13064	0.04758
0.13047	0.06257	0.13064	0.05762	0.13047	0.03935	0.13064	0.04508	0.13047	0.04404	0.13082	0.0475
0.13064	0.0564	0.13082	0.05751	0.13064	0.03957	0.13082	0.04508	0.13064	0.05212	0.131	0.04742
0.13082	0.05682	0.131	0.05741	0.13082	0.04086	0.131	0.04508	0.13082	0.04754	0.13118	0.04735
0.131	0.05646	0.13118	0.0573	0.131	0.04014	0.13118	0.04508	0.131	0.04597	0.13135	0.04727
0.13118	0.05716	0.13135	0.0572	0.13118	0.03673	0.13135	0.04509	0.13118	0.04457	0.13153	0.0472
0.13135	0.05518	0.13153	0.05709	0.13135	0.03954	0.13153	0.04509	0.13135	0.04453	0.13171	0.04712
0.13153	0.05467	0.13171	0.05699	0.13153	0.03325	0.13171	0.04509	0.13153	0.04257	0.13189	0.04705
0.13171	0.05481	0.13189	0.05688	0.13171	0.03944	0.13189	0.04509	0.13171	0.04466	0.13207	0.04698
0.13189	0.05586	0.13207	0.05678	0.13189	0.03898	0.13207	0.0451	0.13189	0.0481	0.13224	0.0469
0.13207	0.05584	0.13224	0.05668	0.13207	0.03839	0.13224	0.0451	0.13207	0.04854	0.13242	0.04683
0.13224	0.05711	0.13242	0.05658	0.13224	0.03911	0.13242	0.0451	0.13224	0.04492	0.1326	0.04676
0.13242	0.05758	0.1326	0.05647	0.13242	0.03754	0.1326	0.0451	0.13242	0.04292	0.13278	0.04669
0.1326	0.05616	0.13278	0.05637	0.1326	0.03839	0.13278	0.04511	0.1326	0.04263	0.13295	0.04662
0.13278	0.05597	0.13295	0.05627	0.13278	0.03774	0.13295	0.04511	0.13278	0.04374	0.13313	0.04655
0.13295	0.05441	0.13313	0.05617	0.13295	0.03909	0.13313	0.04511	0.13295	0.04419	0.13331	0.04648
0.13313	0.0585	0.13331	0.05607	0.13313	0.03789	0.13331	0.04511	0.13313	0.04598	0.13349	0.04641
0.13331	0.05815	0.13349	0.05598	0.13331	0.04139	0.13349	0.04512	0.13331	0.04714	0.13367	0.04634
0.13349	0.05884	0.13367	0.05588	0.13349	0.04153	0.13367	0.04512	0.13349	0.04861	0.13384	0.04627
0.13367	0.05963	0.13384	0.05578	0.13367	0.03944	0.13384	0.04512	0.13367	0.04426	0.13402	0.0462
0.13384	0.05488	0.13402	0.05568	0.13384	0.03845	0.13402	0.04512	0.13384	0.04235	0.1342	0.04614
0.13402	0.05156	0.1342	0.05559	0.13402	0.0392	0.1342	0.04513	0.13402	0.0436	0.13438	0.04607
0.1342	0.05882	0.13438	0.05549	0.1342	0.03855	0.13438	0.04513	0.1342	0.04542	0.13455	0.046
0.13438	0.05754	0.13455	0.0554	0.13438	0.03817	0.13455	0.04513	0.13438	0.04232	0.13473	0.04594
0.13455	0.05447	0.13473	0.0553	0.13455	0.04023	0.13473	0.04514	0.13455	0.04581	0.13491	0.04587
0.13473	0.05457	0.13491	0.05521	0.13473	0.03818	0.13491	0.04514	0.13473	0.04133	0.13509	0.04581
0.13491	0.05598	0.13509	0.05511	0.13491	0.04228	0.13509	0.04514	0.13491	0.04707	0.13527	0.04574
0.13509	0.05551	0.13527	0.05502	0.13509	0.04236	0.13527	0.04515	0.13509	0.04044	0.13544	0.04568
0.13527	0.05632	0.13544	0.05493	0.13527	0.03607	0.13544	0.04515	0.13527	0.04481	0.13562	0.04561
0.13544	0.04994	0.13562	0.05483	0.13544	0.03567	0.13562	0.04515	0.13544	0.04336	0.1358	0.04555
0.13562	0.05916	0.1358	0.05474	0.13562	0.03563	0.1358	0.04515	0.13562	0.04795	0.13598	0.04549
0.1358	0.05813	0.13598	0.05465	0.1358	0.03997	0.13598	0.04516	0.1358	0.04603	0.13615	0.04542
0.13598	0.04949	0.13615	0.05456	0.13598	0.04027	0.13615	0.04516	0.13598	0.04595	0.13633	0.04536
0.13615	0.05919	0.13633	0.05447	0.13615	0.04305	0.13633	0.04516	0.13615	0.04332	0.13651	0.0453
0.13633	0.05459	0.13651	0.05438	0.13633	0.04273	0.13651	0.04517	0.13633	0.04402	0.13669	0.04524
0.13651	0.05471	0.13669	0.05429	0.13651	0.0423	0.13669	0.04517	0.13651	0.04424	0.13687	0.04518
0.13669	0.05407	0.13687	0.0542	0.13669	0.03517	0.13687	0.04517	0.13669	0.04236	0.13704	0.04512
0.13687	0.0547	0.13704	0.05412	0.13687	0.03985	0.13704	0.04518	0.13687	0.04144	0.13722	0.04506
0.13704	0.05616	0.13722	0.05403	0.13704	0.03701	0.13722	0.04518	0.13704	0.03962	0.1374	0.045
0.13722	0.05501	0.1374	0.05394	0.13722	0.04281	0.1374	0.04518	0.13722	0.04224	0.13758	0.04494
0.1374	0.05165	0.13758	0.05386	0.1374	0.03728	0.13758	0.04519	0.1374	0.04136	0.13775	0.04488
0.13758	0.05545	0.13775	0.05377	0.13758	0.03322	0.13775	0.04519	0.13758	0.04024	0.13793	0.04483
0.13775	0.04911	0.13793	0.05369	0.13775	0.0302	0.13793	0.04519	0.13775	0.04076	0.13811	0.04477
0.13793	0.05322	0.13811	0.0536	0.13793	0.03822	0.13811	0.0452	0.13793	0.04357	0.13829	0.04471
0.13811	0.05159	0.13829	0.05352	0.13811	0.03403	0.13829	0.0452	0.13811	0.03962	0.13847	0.04465
0.13829	0.05246	0.13847	0.05343	0.13829	0.03673	0.13847	0.04521	0.13829	0.03932	0.13864	0.0446
0.13847	0.05175	0.13864	0.05335	0.13847	0.04057	0.13864	0.04521	0.13847	0.04757	0.13882	0.04454
0.13864	0.05646	0.13882	0.05327	0.13864	0.03655	0.13882	0.04521	0.13864	0.0424	0.139	0.04449
0.13882	0.05475	0.139	0.05319	0.13882	0.0387	0.139	0.04522	0.13882	0.04502	0.13918	0.04443
0.139	0.05135	0.13918	0.0531	0.139	0.03314	0.13918	0.04522	0.139	0.03603	0.13935	0.04438
0.13918	0.05135	0.13935	0.05302	0.13918	0.0388	0.13935	0.04522	0.13918	0.04222	0.13953	0.04432
0.13935	0.05628	0.13953	0.05294	0.13935	0.04168	0.13953	0.04523	0.13935	0.04279	0.13971	0.04427
0.13953	0.05372	0.13971	0.05286	0.13953	0.0385	0.13971	0.04523	0.13953	0.05002	0.13989	0.04422
0.13971	0.05195	0.13989	0.05278	0.13971	0.03826	0.13989	0.04523	0.13971	0.04438	0.14007	0.04417
0.13989	0.05569	0.14007	0.05271	0.13989	0.04038	0.14007	0.04524	0.13989	0.0455	0.14024	0.04411
0.14007	0.05029	0.14024	0.05263	0.14007	0.0361	0.14024	0.04524	0.14007	0.03849	0.14042	0.04406
0.14024	0.05123	0.14042	0.05255	0.14024	0.03699	0.14042	0.04524	0.14024	0.04241	0.1406	0.04401
0.14042	0.05826	0.1406	0.05247	0.14042	0.03835	0.1406	0.04525	0.14042	0.04038	0.14078	0.04396
0.1406	0.05282	0.14078	0.05239	0.1406	0.04141	0.14078	0.04525	0.1406	0.04101	0.14095	0.04391
0.14078	0.05473	0.14095	0.05232	0.14078	0.04054	0.14095	0.04525	0.14078	0.04621	0.14113	0.04386
0.14095	0.04982	0.14113	0.05224	0.14095	0.04019	0.14113	0.04526	0.14095	0.03762	0.14131	0.04381
0.14113	0.05051	0.14131	0.05217	0.14113	0.04227	0.14131	0.04526	0.14113	0.04416	0.14149	0.04376
0.14131	0.05433	0.14149	0.05209	0.14131	0.03961	0.14149	0.04526	0.14131	0.04641	0.14167	0.04371
0.14149	0.0467	0.14167	0.05202	0.14149	0.04071	0.14167	0.04527	0.14149	0.03965	0.14184	0.04366
0.14167	0.04685	0.14184	0.05194	0.14167	0.03325	0.14184	0.04527	0.14167	0.03725	0.14202	0.04361
0.14184	0.05175	0.14202	0.05187	0.14184	0.04016	0.14202	0.04528	0.14184	0.04412	0.1422	0.04357
0.14202	0.04924	0.1422	0.0518	0.14202	0.03838	0.1422	0.04528	0.14202	0.04085	0.14238	0.04352
0.1422	0.05349	0.14238	0.05173	0.1422	0.0393	0.14238	0.04528	0.1422	0.04125	0.14255	0.04347
0.14238	0.05094	0.14255	0.05165	0.14238	0.04008	0.14255	0.04529	0.14238	0.04076	0.14273	0.04343
0.14255	0.04904	0.14273	0.05158	0.14255	0.03749	0.14273	0.04529	0.14255	0.03743	0.14291	0.04338
0.14273	0.05095	0.14291	0.05151	0.14273	0.03696	0.14291	0.04529	0.14273	0.03774	0.14309	0.04333
0.14291	0.05199	0.14309	0.05144	0.14291	0.03877	0.14309	0.0453	0.14291	0.03787	0.14327	0.04329
0.14309	0.05111	0.14327	0.05137	0.14309	0.03304	0.14327	0.0453	0.14309	0.04363	0.14344	0.04324
0.14327	0.05353	0.14344	0.0513	0.14327	0.04111	0.14344	0.0453	0.14327	0.04514	0.14362	0.0432
0.14344	0.05461	0.14362	0.05123	0.14344	0.03534	0.14362	0.04531	0.14344	0.04501	0.1438	0.04316
0.14362	0.04798	0.1438	0.05117	0.14362	0.03173	0.1438	0.04531	0.14362	0.03575	0.14398	0.04311
0.1438	0.05312	0.14398	0.0511	0.1438	0.03786	0.14398	0.04531	0.1438	0.04289	0.14415	0.04307
0.14398	0.05266	0.14415	0.05103	0.14398	0.03481	0.14415	0.04532	0.14398	0.04119	0.14433	0.04303
0.14415	0.04706	0.14433	0.05096	0.14415	0.03273	0.14433	0.04532	0.14415	0.03875	0.14451	0.04298
0.14433	0.04673	0.14451	0.0509	0.14433	0.04176	0.14451	0.04532	0.14433	0.04065	0.14469	0.04294
0.14451	0.05536	0.14469	0.05083	0.14451	0.04391	0.14469	0.04533	0.14451	0.03772	0.14487	0.0429
0.14469	0.05054	0.14487	0.05076	0.14469	0.04308	0.14487	0.04533	0.14469	0.04184	0.14504	0.04286
0.14487	0.04749	0.14504	0.0507	0.14487	0.03238	0.14504	0.04533	0.14487	0.03942	0.14522	0.04282
0.14504	0.05272	0.14522	0.05064	0.14504	0.04397	0.14522	0.04534	0.14504	0.04239	0.1454	0.04278
0.14522	0.04877	0.1454	0.05057	0.14522	0.03354	0.1454	0.04534	0.14522	0.0417	0.14558	0.04274
0.1454	0.05598	0.14558	0.05051	0.1454	0.04059	0.14558	0.04534	0.1454	0.04282	0.14575	0.0427
0.14558	0.05067	0.14575	0.05044	0.14558	0.03947	0.14575	0.04534	0.14558	0.04272	0.14593	0.04266
0.14575	0.0484	0.14593	0.05038	0.14575	0.03872	0.14593	0.04535	0.14575	0.04156	0.14611	0.04262
0.14593	0.05535	0.14611	0.05032	0.14593	0.04077	0.14611	0.04535	0.14593	0.04206	0.14629	0.04258
0.14611	0.05019	0.14629	0.05026	0.14611	0.03622	0.14629	0.04535	0.14611	0.0375	0.14647	0.04254
0.14629	0.05707	0.14647	0.0502	0.14629	0.04271	0.14647	0.04536	0.14629	0.04366	0.14664	0.0425
0.14647	0.05181	0.14664	0.05014	0.14647	0.03725	0.14664	0.04536	0.14647	0.04064	0.14682	0.04247
0.14664	0.05296	0.14682	0.05008	0.14664	0.03802	0.14682	0.04536	0.14664	0.03794	0.147	0.04243
0.14682	0.04797	0.147	0.05002	0.14682	0.03185	0.147	0.04537	0.14682	0.03928	0.14718	0.04239
0.147	0.05382	0.14718	0.04996	0.147	0.04191	0.14718	0.04537	0.147	0.04098	0.14735	0.04236
0.14718	0.04033	0.14735	0.0499	0.14718	0.03109	0.14735	0.04537	0.14718	0.03893	0.14753	0.04232
0.14735	0.04154	0.14753	0.04984	0.14735	0.03683	0.14753	0.04538	0.14735	0.03591	0.14771	0.04228
0.14753	0.05022	0.14771	0.04978	0.14753	0.03582	0.14771	0.04538	0.14753	0.03574	0.14789	0.04225
0.14771	0.04833	0.14789	0.04972	0.14771	0.03967	0.14789	0.04538	0.14771	0.04213	0.14807	0.04221
0.14789	0.05247	0.14807	0.04967	0.14789	0.03606	0.14807	0.04538	0.14789	0.04068	0.14824	0.04218
0.14807	0.05502	0.14824	0.04961	0.14807	0.0425	0.14824	0.04539	0.14807	0.04056	0.14842	0.04214
0.14824	0.05404	0.14842	0.04955	0.14824	0.04078	0.14842	0.04539	0.14824	0.04298	0.1486	0.04211
0.14842	0.05253	0.1486	0.0495	0.14842	0.0372	0.1486	0.04539	0.14842	0.03937	0.14878	0.04208
0.1486	0.04638	0.14878	0.04944	0.1486	0.03663	0.14878	0.04539	0.1486	0.03691	0.14895	0.04204
0.14878	0.05592	0.14895	0.04939	0.14878	0.03983	0.14895	0.0454	0.14878	0.03945	0.14913	0.04201
0.14895	0.04984	0.14913	0.04933	0.14895	0.03664	0.14913	0.0454	0.14895	0.03693	0.14931	0.04198
0.14913	0.05075	0.14931	0.04928	0.14913	0.03794	0.14931	0.0454	0.14913	0.0409	0.14949	0.04194
0.14931	0.05123	0.14949	0.04922	0.14931	0.03564	0.14949	0.0454	0.14931	0.03625	0.14966	0.04191
0.14949	0.04409	0.14966	0.04917	0.14949	0.03801	0.14966	0.04541	0.14949	0.03927	0.14984	0.04188
0.14966	0.05154	0.14984	0.04912	0.14966	0.03624	0.14984	0.04541	0.14966	0.04263	0.15002	0.04185
0.14984	0.05171	0.15002	0.04907	0.14984	0.03806	0.15002	0.04541	0.14984	0.04508	0.1502	0.04182
0.15002	0.04897	0.1502	0.04901	0.15002	0.03371	0.1502	0.04541	0.15002	0.03756	0.15038	0.04179
0.1502	0.05059	0.15038	0.04896	0.1502	0.03381	0.15038	0.04542	0.1502	0.04092	0.15055	0.04176
0.15038	0.04737	0.15055	0.04891	0.15038	0.04145	0.15055	0.04542	0.15038	0.03774	0.15073	0.04173
0.15055	0.05138	0.15073	0.04886	0.15055	0.04293	0.15073	0.04542	0.15055	0.04342	0.15091	0.0417
0.15073	0.04366	0.15091	0.04881	0.15073	0.03596	0.15091	0.04542	0.15073	0.03489	0.15109	0.04167
0.15091	0.05077	0.15109	0.04876	0.15091	0.04022	0.15109	0.04543	0.15091	0.03675	0.15126	0.04164
0.15109	0.05303	0.15126	0.04871	0.15109	0.04337	0.15126	0.04543	0.15109	0.03708	0.15144	0.04161
0.15126	0.04723	0.15144	0.04866	0.15126	0.03413	0.15144	0.04543	0.15126	0.03694	0.15162	0.04158
0.15144	0.04454	0.15162	0.04861	0.15144	0.03848	0.15162	0.04543	0.15144	0.04098	0.1518	0.04156
0.15162	0.05188	0.1518	0.04857	0.15162	0.03783	0.1518	0.04544	0.15162	0.03832	0.15198	0.04153
0.1518	0.05107	0.15198	0.04852	0.1518	0.0412	0.15198	0.04544	0.1518	0.03796	0.15215	0.0415
0.15198	0.05364	0.15215	0.04847	0.15198	0.03711	0.15215	0.04544	0.15198	0.03845	0.15233	0.04147
0.15215	0.04558	0.15233	0.04842	0.15215	0.03416	0.15233	0.04544	0.15215	0.0389	0.15251	0.04145
0.15233	0.04524	0.15251	0.04838	0.15233	0.03253	0.15251	0.04544	0.15233	0.03671	0.15269	0.04142
0.15251	0.04674	0.15269	0.04833	0.15251	0.03867	0.15269	0.04545	0.15251	0.03908	0.15286	0.04139
0.15269	0.05177	0.15286	0.04829	0.15269	0.03966	0.15286	0.04545	0.15269	0.04257	0.15304	0.04137
0.15286	0.04943	0.15304	0.04824	0.15286	0.03594	0.15304	0.04545	0.15286	0.04119	0.15322	0.04134
0.15304	0.04953	0.15322	0.0482	0.15304	0.03494	0.15322	0.04545	0.15304	0.03903	0.1534	0.04132
0.15322	0.05146	0.1534	0.04815	0.15322	0.03632	0.1534	0.04545	0.15322	0.03982	0.15358	0.04129
0.1534	0.04815	0.15358	0.04811	0.1534	0.03917	0.15358	0.04545	0.1534	0.03533	0.15375	0.04127
0.15358	0.04723	0.15375	0.04806	0.15358	0.03659	0.15375	0.04546	0.15358	0.03456	0.15393	0.04124
0.15375	0.04844	0.15393	0.04802	0.15375	0.03836	0.15393	0.04546	0.15375	0.03759	0.15411	0.04122
0.15393	0.04812	0.15411	0.04798	0.15393	0.04046	0.15411	0.04546	0.15393	0.04137	0.15429	0.0412
0.15411	0.0515	0.15429	0.04793	0.15411	0.04109	0.15429	0.04546	0.15411	0.04006	0.15446	0.04117
0.15429	0.04755	0.15446	0.04789	0.15429	0.03626	0.15446	0.04546	0.15429	0.03898	0.15464	0.04115
0.15446	0.04573	0.15464	0.04785	0.15446	0.03618	0.15464	0.04546	0.15446	0.03695	0.15482	0.04113
0.15464	0.04664	0.15482	0.04781	0.15464	0.03698	0.15482	0.04547	0.15464	0.03398	0.155	0.0411
0.15482	0.05257	0.155	0.04777	0.15482	0.04195	0.155	0.04547	0.15482	0.04381	0.15518	0.04108
0.155	0.04498	0.15518	0.04773	0.155	0.0353	0.15518	0.04547	0.155	0.03214	0.15535	0.04106
0.15518	0.04776	0.15535	0.04769	0.15518	0.0365	0.15535	0.04547	0.15518	0.03198	0.15553	0.04104
0.15535	0.04863	0.15553	0.04765	0.15535	0.03381	0.15553	0.04547	0.15535	0.03997	0.15571	0.04102
0.15553	0.04466	0.15571	0.04761	0.15553	0.03406	0.15571	0.04547	0.15553	0.03623	0.15589	0.041
0.15571	0.05217	0.15589	0.04757	0.15571	0.03535	0.15589	0.04547	0.15571	0.04134	0.15606	0.04097
0.15589	0.05078	0.15606	0.04753	0.15589	0.03814	0.15606	0.04547	0.15589	0.04033	0.15624	0.04095
0.15606	0.05158	0.15624	0.04749	0.15606	0.04022	0.15624	0.04548	0.15606	0.03641	0.15642	0.04093
0.15624	0.05038	0.15642	0.04746	0.15624	0.04184	0.15642	0.04548	0.15624	0.03989	0.1566	0.04091
0.15642	0.05276	0.1566	0.04742	0.15642	0.04121	0.1566	0.04548	0.15642	0.04491	0.15678	0.04089
0.1566	0.05365	0.15678	0.04738	0.1566	0.03818	0.15678	0.04548	0.1566	0.04184	0.15695	0.04087
0.15678	0.04941	0.15695	0.04734	0.15678	0.0403	0.15695	0.04548	0.15678	0.03914	0.15713	0.04086
0.15695	0.04911	0.15713	0.04731	0.15695	0.03963	0.15713	0.04548	0.15695	0.04181	0.15731	0.04084
0.15713	0.05182	0.15731	0.04727	0.15713	0.04204	0.15731	0.04548	0.15713	0.04004	0.15749	0.04082
0.15731	0.05095	0.15749	0.04724	0.15731	0.04101	0.15749	0.04548	0.15731	0.03993	0.15766	0.0408
0.15749	0.04546	0.15766	0.0472	0.15749	0.0357	0.15766	0.04548	0.15749	0.03532	0.15784	0.04078
0.15766	0.0505	0.15784	0.04717	0.15766	0.04163	0.15784	0.04548	0.15766	0.03858	0.15802	0.04076
0.15784	0.04648	0.15802	0.04713	0.15784	0.03454	0.15802	0.04549	0.15784	0.03393	0.1582	0.04075
0.15802	0.04465	0.1582	0.0471	0.15802	0.03429	0.1582	0.04549	0.15802	0.03838	0.15838	0.04073
0.1582	0.04393	0.15838	0.04706	0.1582	0.03454	0.15838	0.04549	0.1582	0.03409	0.15855	0.04071
0.15838	0.04743	0.15855	0.04703	0.15838	0.03704	0.15855	0.04549	0.15838	0.03537	0.15873	0.04069
0.15855	0.04763	0.15873	0.047	0.15855	0.03591	0.15873	0.04549	0.15855	0.03876	0.15891	0.04068
0.15873	0.04514	0.15891	0.04696	0.15873	0.03664	0.15891	0.04549	0.15873	0.03353	0.15909	0.04066
0.15891	0.04725	0.15909	0.04693	0.15891	0.0423	0.15909	0.04549	0.15891	0.03516	0.15926	0.04065
0.15909	0.04626	0.15926	0.0469	0.15909	0.03601	0.15926	0.04549	0.15909	0.03678	0.15944	0.04063
0.15926	0.04886	0.15944	0.04687	0.15926	0.04371	0.15944	0.04549	0.15926	0.0375	0.15962	0.04061
0.15944	0.04725	0.15962	0.04684	0.15944	0.03743	0.15962	0.04549	0.15944	0.0378	0.1598	0.0406
0.15962	0.05192	0.1598	0.0468	0.15962	0.03899	0.1598	0.04549	0.15962	0.0422	0.15998	0.04058
0.1598	0.04605	0.15998	0.04677	0.1598	0.0402	0.15998	0.04549	0.1598	0.03864	0.16015	0.04057
0.15998	0.049	0.16015	0.04674	0.15998	0.03363	0.16015	0.04549	0.15998	0.0362	0.16033	0.04055
0.16015	0.04564	0.16033	0.04671	0.16015	0.03891	0.16033	0.04549	0.16015	0.037	0.16051	0.04054
0.16033	0.04763	0.16051	0.04668	0.16033	0.0405	0.16051	0.04549	0.16033	0.04018	0.16069	0.04053
0.16051	0.04335	0.16069	0.04665	0.16051	0.03874	0.16069	0.04549	0.16051	0.04054	0.16086	0.04051
0.16069	0.04972	0.16086	0.04662	0.16069	0.03676	0.16086	0.04549	0.16069	0.03568	0.16104	0.0405
0.16086	0.04713	0.16104	0.0466	0.16086	0.03808	0.16104	0.04549	0.16086	0.03778	0.16122	0.04048
0.16104	0.04211	0.16122	0.04657	0.16104	0.03355	0.16122	0.04549	0.16104	0.03089	0.1614	0.04047
0.16122	0.05397	0.1614	0.04654	0.16122	0.04743	0.1614	0.04549	0.16122	0.04137	0.16158	0.04046
0.1614	0.04565	0.16158	0.04651	0.1614	0.04151	0.16158	0.04549	0.1614	0.03881	0.16175	0.04044
0.16158	0.04599	0.16175	0.04648	0.16158	0.03741	0.16175	0.04549	0.16158	0.03608	0.16193	0.04043
0.16175	0.04503	0.16193	0.04646	0.16175	0.03642	0.16193	0.04549	0.16175	0.03839	0.16211	0.04042
0.16193	0.04183	0.16211	0.04643	0.16193	0.03179	0.16211	0.04549	0.16193	0.03508	0.16229	0.04041
0.16211	0.04861	0.16229	0.0464	0.16211	0.04042	0.16229	0.04549	0.16211	0.03985	0.16246	0.0404
0.16229	0.0507	0.16246	0.04638	0.16229	0.03703	0.16246	0.04549	0.16229	0.0356	0.16264	0.04038
0.16246	0.04531	0.16264	0.04635	0.16246	0.03713	0.16264	0.04549	0.16246	0.03575	0.16282	0.04037
0.16264	0.04453	0.16282	0.04633	0.16264	0.04068	0.16282	0.04549	0.16264	0.04333	0.163	0.04036
0.16282	0.05045	0.163	0.0463	0.16282	0.03939	0.163	0.04549	0.16282	0.04235	0.16318	0.04035
0.163	0.04524	0.16318	0.04627	0.163	0.03602	0.16318	0.04549	0.163	0.0394	0.16335	0.04034
0.16318	0.04779	0.16335	0.04625	0.16318	0.04125	0.16335	0.04549	0.16318	0.03977	0.16353	0.04033
0.16335	0.0458	0.16353	0.04623	0.16335	0.03832	0.16353	0.04549	0.16335	0.03913	0.16371	0.04032
0.16353	0.04964	0.16371	0.0462	0.16353	0.04297	0.16371	0.04549	0.16353	0.04149	0.16389	0.04031
0.16371	0.04984	0.16389	0.04618	0.16371	0.03892	0.16389	0.04549	0.16371	0.03924	0.16406	0.0403
0.16389	0.05024	0.16406	0.04615	0.16389	0.03938	0.16406	0.04549	0.16389	0.04119	0.16424	0.04029
0.16406	0.04647	0.16424	0.04613	0.16406	0.04182	0.16424	0.04549	0.16406	0.04366	0.16442	0.04028
0.16424	0.04648	0.16442	0.04611	0.16424	0.03512	0.16442	0.04549	0.16424	0.04145	0.1646	0.04027
0.16442	0.04556	0.1646	0.04609	0.16442	0.03689	0.1646	0.04549	0.16442	0.03856	0.16478	0.04026
0.1646	0.0476	0.16478	0.04606	0.1646	0.0399	0.16478	0.04549	0.1646	0.03409	0.16495	0.04025
0.16478	0.04977	0.16495	0.04604	0.16478	0.04071	0.16495	0.04548	0.16478	0.04195	0.16513	0.04024
0.16495	0.04711	0.16513	0.04602	0.16495	0.03762	0.16513	0.04548	0.16495	0.03877	0.16531	0.04023
0.16513	0.04502	0.16531	0.046	0.16513	0.04398	0.16531	0.04548	0.16513	0.04059	0.16549	0.04023
0.16531	0.04678	0.16549	0.04598	0.16531	0.04152	0.16549	0.04548	0.16531	0.03691	0.16566	0.04022
0.16549	0.04116	0.16566	0.04596	0.16549	0.0377	0.16566	0.04548	0.16549	0.0361	0.16584	0.04021
0.16566	0.04605	0.16584	0.04594	0.16566	0.041	0.16584	0.04548	0.16566	0.04052	0.16602	0.0402
0.16584	0.04765	0.16602	0.04592	0.16584	0.03621	0.16602	0.04548	0.16584	0.03493	0.1662	0.04019
0.16602	0.05049	0.1662	0.0459	0.16602	0.03951	0.1662	0.04548	0.16602	0.03702	0.16638	0.04019
0.1662	0.04413	0.16638	0.04588	0.1662	0.03695	0.16638	0.04548	0.1662	0.04193	0.16655	0.04018
0.16638	0.04672	0.16655	0.04586	0.16638	0.03859	0.16655	0.04548	0.16638	0.03303	0.16673	0.04017
0.16655	0.04303	0.16673	0.04584	0.16655	0.03722	0.16673	0.04548	0.16655	0.03408	0.16691	0.04016
0.16673	0.04915	0.16691	0.04582	0.16673	0.04295	0.16691	0.04548	0.16673	0.03869	0.16709	0.04016
0.16691	0.04861	0.16709	0.0458	0.16691	0.04086	0.16709	0.04547	0.16691	0.0371	0.16726	0.04015
0.16709	0.04377	0.16726	0.04578	0.16709	0.04256	0.16726	0.04547	0.16709	0.03806	0.16744	0.04014
0.16726	0.04943	0.16744	0.04576	0.16726	0.03965	0.16744	0.04547	0.16726	0.0399	0.16762	0.04014
0.16744	0.04353	0.16762	0.04574	0.16744	0.03807	0.16762	0.04547	0.16744	0.03639	0.1678	0.04013
0.16762	0.04675	0.1678	0.04573	0.16762	0.04186	0.1678	0.04547	0.16762	0.03686	0.16797	0.04013
0.1678	0.04607	0.16797	0.04571	0.1678	0.03703	0.16797	0.04547	0.1678	0.03708	0.16815	0.04012
0.16797	0.04908	0.16815	0.04569	0.16797	0.03958	0.16815	0.04547	0.16797	0.04459	0.16833	0.04011
0.16815	0.04633	0.16833	0.04568	0.16815	0.04193	0.16833	0.04547	0.16815	0.03548	0.16851	0.04011
0.16833	0.05108	0.16851	0.04566	0.16833	0.04121	0.16851	0.04546	0.16833	0.04371	0.16869	0.0401
0.16851	0.04425	0.16869	0.04564	0.16851	0.04031	0.16869	0.04546	0.16851	0.04081	0.16886	0.0401
0.16869	0.0404	0.16886	0.04563	0.16869	0.03851	0.16886	0.04546	0.16869	0.03752	0.16904	0.04009
0.16886	0.04852	0.16904	0.04561	0.16886	0.04434	0.16904	0.04546	0.16886	0.03619	0.16922	0.04009
0.16904	0.04704	0.16922	0.0456	0.16904	0.03789	0.16922	0.04546	0.16904	0.03697	0.1694	0.04008
0.16922	0.0492	0.1694	0.04558	0.16922	0.04014	0.1694	0.04546	0.16922	0.03813	0.16957	0.04008
0.1694	0.04799	0.16957	0.04557	0.1694	0.04236	0.16957	0.04546	0.1694	0.03422	0.16975	0.04008
0.16957	0.04584	0.16975	0.04555	0.16957	0.03898	0.16975	0.04545	0.16957	0.0399	0.16993	0.04007
0.16975	0.04572	0.16993	0.04554	0.16975	0.04137	0.16993	0.04545	0.16975	0.03775	0.17011	0.04007
0.16993	0.0453	0.17011	0.04552	0.16993	0.03836	0.17011	0.04545	0.16993	0.04057	0.17029	0.04006
0.17011	0.04715	0.17029	0.04551	0.17011	0.04157	0.17029	0.04545	0.17011	0.03676	0.17046	0.04006
0.17029	0.04417	0.17046	0.04549	0.17029	0.03777	0.17046	0.04545	0.17029	0.0351	0.17064	0.04006
0.17046	0.04176	0.17064	0.04548	0.17046	0.03518	0.17064	0.04545	0.17046	0.03392	0.17082	0.04005
0.17064	0.0435	0.17082	0.04547	0.17064	0.03765	0.17082	0.04544	0.17064	0.03508	0.171	0.04005
0.17082	0.0439	0.171	0.04545	0.17082	0.03775	0.171	0.04544	0.17082	0.03135	0.17117	0.04005
0.171	0.04805	0.17117	0.04544	0.171	0.04278	0.17117	0.04544	0.171	0.04027	0.17135	0.04004
0.17117	0.05149	0.17135	0.04543	0.17117	0.04273	0.17135	0.04544	0.17117	0.04171	0.17153	0.04004
0.17135	0.04839	0.17153	0.04542	0.17135	0.04057	0.17153	0.04544	0.17135	0.03749	0.17171	0.04004
0.17153	0.04808	0.17171	0.0454	0.17153	0.04286	0.17171	0.04544	0.17153	0.03907	0.17189	0.04004
0.17171	0.05078	0.17189	0.04539	0.17171	0.04305	0.17189	0.04543	0.17171	0.04211	0.17206	0.04003
0.17189	0.04401	0.17206	0.04538	0.17189	0.0358	0.17206	0.04543	0.17189	0.03821	0.17224	0.04003
0.17206	0.04548	0.17224	0.04537	0.17206	0.04169	0.17224	0.04543	0.17206	0.03746	0.17242	0.04003
0.17224	0.04373	0.17242	0.04536	0.17224	0.04182	0.17242	0.04543	0.17224	0.04133	0.1726	0.04003
0.17242	0.04412	0.1726	0.04534	0.17242	0.0425	0.1726	0.04543	0.17242	0.03692	0.17277	0.04003
0.1726	0.04954	0.17277	0.04533	0.1726	0.03906	0.17277	0.04543	0.1726	0.03823	0.17295	0.04002
0.17277	0.04867	0.17295	0.04532	0.17277	0.04352	0.17295	0.04542	0.17277	0.04088	0.17313	0.04002
0.17295	0.04436	0.17313	0.04531	0.17295	0.04091	0.17313	0.04542	0.17295	0.03889	0.17331	0.04002
0.17313	0.04577	0.17331	0.0453	0.17313	0.03877	0.17331	0.04542	0.17313	0.03532	0.17349	0.04002
0.17331	0.04567	0.17349	0.04529	0.17331	0.03812	0.17349	0.04542	0.17331	0.03777	0.17366	0.04002
0.17349	0.04514	0.17366	0.04528	0.17349	0.04153	0.17366	0.04542	0.17349	0.03883	0.17384	0.04002
0.17366	0.04269	0.17384	0.04527	0.17366	0.04099	0.17384	0.04541	0.17366	0.03859	0.17402	0.04002
0.17384	0.04423	0.17402	0.04526	0.17384	0.04143	0.17402	0.04541	0.17384	0.03731	0.1742	0.04001
0.17402	0.04607	0.1742	0.04525	0.17402	0.03912	0.1742	0.04541	0.17402	0.0343	0.17437	0.04001
0.1742	0.04432	0.17437	0.04524	0.1742	0.03867	0.17437	0.04541	0.1742	0.03756	0.17455	0.04001
0.17437	0.04366	0.17455	0.04524	0.17437	0.04173	0.17455	0.0454	0.17437	0.0335	0.17473	0.04001
0.17455	0.04521	0.17473	0.04523	0.17455	0.04331	0.17473	0.0454	0.17455	0.03807	0.17491	0.04001
0.17473	0.04858	0.17491	0.04522	0.17473	0.0444	0.17491	0.0454	0.17473	0.0412	0.17509	0.04001
0.17491	0.04832	0.17509	0.04521	0.17491	0.04378	0.17509	0.0454	0.17491	0.04458	0.17526	0.04001
0.17509	0.0457	0.17526	0.0452	0.17509	0.04223	0.17526	0.0454	0.17509	0.03827	0.17544	0.04001
0.17526	0.05027	0.17544	0.04519	0.17526	0.04034	0.17544	0.04539	0.17526	0.03919	0.17562	0.04001
0.17544	0.0472	0.17562	0.04519	0.17544	0.0458	0.17562	0.04539	0.17544	0.03403	0.1758	0.04001
0.17562	0.0455	0.1758	0.04518	0.17562	0.03924	0.1758	0.04539	0.17562	0.03579	0.17597	0.04001
0.1758	0.04562	0.17597	0.04517	0.1758	0.03652	0.17597	0.04539	0.1758	0.03594	0.17615	0.04001
0.17597	0.04198	0.17615	0.04517	0.17597	0.03919	0.17615	0.04539	0.17597	0.03125	0.17633	0.04001
0.17615	0.04385	0.17633	0.04516	0.17615	0.03657	0.17633	0.04538	0.17615	0.03552	0.17651	0.04001
0.17633	0.04702	0.17651	0.04515	0.17633	0.03789	0.17651	0.04538	0.17633	0.03526	0.17669	0.04001
0.17651	0.04788	0.17669	0.04514	0.17651	0.04013	0.17669	0.04538	0.17651	0.03855	0.17686	0.04001
0.17669	0.04638	0.17686	0.04514	0.17669	0.04387	0.17686	0.04538	0.17669	0.03701	0.17704	0.04002
0.17686	0.04974	0.17704	0.04513	0.17686	0.03895	0.17704	0.04537	0.17686	0.04127	0.17722	0.04002
0.17704	0.04871	0.17722	0.04513	0.17704	0.04194	0.17722	0.04537	0.17704	0.0446	0.1774	0.04002
0.17722	0.04469	0.1774	0.04512	0.17722	0.03992	0.1774	0.04537	0.17722	0.0398	0.17757	0.04002
0.1774	0.04426	0.17757	0.04511	0.1774	0.03728	0.17757	0.04537	0.1774	0.03847	0.17775	0.04002
0.17757	0.04804	0.17775	0.04511	0.17757	0.03926	0.17775	0.04536	0.17757	0.03225	0.17793	0.04002
0.17775	0.04282	0.17793	0.0451	0.17775	0.04328	0.17793	0.04536	0.17775	0.0434	0.17811	0.04002
0.17793	0.05403	0.17811	0.0451	0.17793	0.04503	0.17811	0.04536	0.17793	0.04575	0.17829	0.04002
0.17811	0.04588	0.17829	0.04509	0.17811	0.04158	0.17829	0.04536	0.17811	0.03712	0.17846	0.04003
0.17829	0.04543	0.17846	0.04509	0.17829	0.03696	0.17846	0.04536	0.17829	0.03379	0.17864	0.04003
0.17846	0.05075	0.17864	0.04508	0.17846	0.04287	0.17864	0.04535	0.17846	0.04376	0.17882	0.04003
0.17864	0.047	0.17882	0.04508	0.17864	0.04304	0.17882	0.04535	0.17864	0.04039	0.179	0.04003
0.17882	0.04721	0.179	0.04508	0.17882	0.03737	0.179	0.04535	0.17882	0.03704	0.17917	0.04003
0.179	0.04575	0.17917	0.04507	0.179	0.03586	0.17917	0.04535	0.179	0.03518	0.17935	0.04003
0.17917	0.04267	0.17935	0.04507	0.17917	0.03675	0.17935	0.04534	0.17917	0.03879	0.17953	0.04004
0.17935	0.04342	0.17953	0.04506	0.17935	0.03996	0.17953	0.04534	0.17935	0.04324	0.17971	0.04004
0.17953	0.0417	0.17971	0.04506	0.17953	0.03733	0.17971	0.04534	0.17953	0.03853	0.17989	0.04004
0.17971	0.04253	0.17989	0.04506	0.17971	0.03717	0.17989	0.04534	0.17971	0.03244	0.18006	0.04004
0.17989	0.04182	0.18006	0.04505	0.17989	0.04399	0.18006	0.04533	0.17989	0.03997	0.18024	0.04005
0.18006	0.04411	0.18024	0.04505	0.18006	0.03884	0.18024	0.04533	0.18006	0.03796	0.18042	0.04005
0.18024	0.04727	0.18042	0.04505	0.18024	0.0404	0.18042	0.04533	0.18024	0.03652	0.1806	0.04005
0.18042	0.04523	0.1806	0.04504	0.18042	0.04322	0.1806	0.04533	0.18042	0.03561	0.18077	0.04005
0.1806	0.04404	0.18077	0.04504	0.1806	0.04041	0.18077	0.04532	0.1806	0.0413	0.18095	0.04006
0.18077	0.05483	0.18095	0.04504	0.18077	0.0434	0.18095	0.04532	0.18077	0.04313	0.18113	0.04006
0.18095	0.04563	0.18113	0.04503	0.18095	0.04245	0.18113	0.04532	0.18095	0.03977	0.18131	0.04006
0.18113	0.04997	0.18131	0.04503	0.18113	0.04548	0.18131	0.04532	0.18113	0.03866	0.18149	0.04006
0.18131	0.0442	0.18149	0.04503	0.18131	0.04231	0.18149	0.04531	0.18131	0.03844	0.18166	0.04007
0.18149	0.04535	0.18166	0.04503	0.18149	0.04105	0.18166	0.04531	0.18149	0.04219	0.18184	0.04007
0.18166	0.03999	0.18184	0.04503	0.18166	0.04358	0.18184	0.04531	0.18166	0.0345	0.18202	0.04007
0.18184	0.04968	0.18202	0.04502	0.18184	0.03901	0.18202	0.04531	0.18184	0.04467	0.1822	0.04008
0.18202	0.04743	0.1822	0.04502	0.18202	0.03527	0.1822	0.0453	0.18202	0.03827	0.18237	0.04008
0.1822	0.04758	0.18237	0.04502	0.1822	0.04455	0.18237	0.0453	0.1822	0.03884	0.18255	0.04008
0.18237	0.04577	0.18255	0.04502	0.18237	0.03981	0.18255	0.0453	0.18237	0.03929	0.18273	0.04009
0.18255	0.04449	0.18273	0.04502	0.18255	0.03956	0.18273	0.0453	0.18255	0.0364	0.18291	0.04009
0.18273	0.05106	0.18291	0.04502	0.18273	0.04499	0.18291	0.04529	0.18273	0.03513	0.18309	0.04009
0.18291	0.04359	0.18309	0.04502	0.18291	0.03931	0.18309	0.04529	0.18291	0.03661	0.18326	0.0401
0.18309	0.04264	0.18326	0.04502	0.18309	0.04231	0.18326	0.04529	0.18309	0.03522	0.18344	0.0401
0.18326	0.04622	0.18344	0.04501	0.18326	0.03806	0.18344	0.04529	0.18326	0.03926	0.18362	0.0401
0.18344	0.04132	0.18362	0.04501	0.18344	0.03843	0.18362	0.04528	0.18344	0.03206	0.1838	0.04011
0.18362	0.0409	0.1838	0.04501	0.18362	0.0375	0.1838	0.04528	0.18362	0.03462	0.18397	0.04011
0.1838	0.04619	0.18397	0.04501	0.1838	0.03628	0.18397	0.04528	0.1838	0.03575	0.18415	0.04012
0.18397	0.04533	0.18415	0.04501	0.18397	0.04025	0.18415	0.04528	0.18397	0.04027	0.18433	0.04012
0.18415	0.04747	0.18433	0.04501	0.18415	0.03986	0.18433	0.04527	0.18415	0.03906	0.18451	0.04012
0.18433	0.042	0.18451	0.04501	0.18433	0.03997	0.18451	0.04527	0.18433	0.03794	0.18469	0.04013
0.18451	0.05031	0.18469	0.04501	0.18451	0.03999	0.18469	0.04527	0.18451	0.0371	0.18486	0.04013
0.18469	0.0514	0.18486	0.04501	0.18469	0.04793	0.18486	0.04527	0.18469	0.04439	0.18504	0.04014
0.18486	0.04277	0.18504	0.04501	0.18486	0.03338	0.18504	0.04526	0.18486	0.03447	0.18522	0.04014
0.18504	0.04477	0.18522	0.04501	0.18504	0.04187	0.18522	0.04526	0.18504	0.04013	0.1854	0.04014
0.18522	0.04694	0.1854	0.04501	0.18522	0.0413	0.1854	0.04526	0.18522	0.03708	0.18557	0.04015
0.1854	0.04329	0.18557	0.04501	0.1854	0.04142	0.18557	0.04526	0.1854	0.03845	0.18575	0.04015
0.18557	0.04071	0.18575	0.04501	0.18557	0.04359	0.18575	0.04525	0.18557	0.03825	0.18593	0.04016
0.18575	0.04117	0.18593	0.04502	0.18575	0.03638	0.18593	0.04525	0.18575	0.03036	0.18611	0.04016
0.18593	0.03837	0.18611	0.04502	0.18593	0.03915	0.18611	0.04525	0.18593	0.03518	0.18628	0.04016
0.18611	0.0433	0.18628	0.04502	0.18611	0.03494	0.18628	0.04525	0.18611	0.04154	0.18646	0.04017
0.18628	0.04296	0.18646	0.04502	0.18628	0.04008	0.18646	0.04524	0.18628	0.0367	0.18664	0.04017
0.18646	0.04175	0.18664	0.04502	0.18646	0.04166	0.18664	0.04524	0.18646	0.03439	0.18682	0.04018
0.18664	0.04614	0.18682	0.04502	0.18664	0.0402	0.18682	0.04524	0.18664	0.03895	0.187	0.04018
0.18682	0.04226	0.187	0.04502	0.18682	0.04114	0.187	0.04524	0.18682	0.03977	0.18717	0.04019
0.187	0.04861	0.18717	0.04502	0.187	0.04014	0.18717	0.04523	0.187	0.03841	0.18735	0.04019
0.18717	0.04913	0.18735	0.04503	0.18717	0.04491	0.18735	0.04523	0.18717	0.03625	0.18753	0.0402
0.18735	0.04338	0.18753	0.04503	0.18735	0.03894	0.18753	0.04523	0.18735	0.03698	0.18771	0.0402
0.18753	0.04639	0.18771	0.04503	0.18753	0.0388	0.18771	0.04523	0.18753	0.03728	0.18788	0.04021
0.18771	0.04692	0.18788	0.04503	0.18771	0.04331	0.18788	0.04522	0.18771	0.03788	0.18806	0.04021
0.18788	0.0416	0.18806	0.04503	0.18788	0.04233	0.18806	0.04522	0.18788	0.03711	0.18824	0.04021
0.18806	0.0536	0.18824	0.04504	0.18806	0.04939	0.18824	0.04522	0.18806	0.04209	0.18842	0.04022
0.18824	0.05217	0.18842	0.04504	0.18824	0.0444	0.18842	0.04522	0.18824	0.03792	0.1886	0.04022
0.18842	0.04882	0.1886	0.04504	0.18842	0.04685	0.1886	0.04521	0.18842	0.0388	0.18877	0.04023
0.1886	0.04609	0.18877	0.04504	0.1886	0.03879	0.18877	0.04521	0.1886	0.03758	0.18895	0.04023
0.18877	0.04685	0.18895	0.04504	0.18877	0.04046	0.18895	0.04521	0.18877	0.03675	0.18913	0.04024
0.18895	0.0479	0.18913	0.04505	0.18895	0.04754	0.18913	0.04521	0.18895	0.03885	0.18931	0.04024
0.18913	0.04761	0.18931	0.04505	0.18913	0.04276	0.18931	0.0452	0.18913	0.0449	0.18948	0.04025
0.18931	0.04631	0.18948	0.04505	0.18931	0.04186	0.18948	0.0452	0.18931	0.03897	0.18966	0.04025
0.18948	0.05073	0.18966	0.04506	0.18948	0.04496	0.18966	0.0452	0.18948	0.04072	0.18984	0.04026
0.18966	0.04535	0.18984	0.04506	0.18966	0.04366	0.18984	0.0452	0.18966	0.03975	0.19002	0.04026
0.18984	0.04534	0.19002	0.04506	0.18984	0.041	0.19002	0.04519	0.18984	0.03713	0.1902	0.04027
0.19002	0.04198	0.1902	0.04506	0.19002	0.03471	0.1902	0.04519	0.19002	0.03531	0.19037	0.04027
0.1902	0.0524	0.19037	0.04507	0.1902	0.04446	0.19037	0.04519	0.1902	0.03704	0.19055	0.04028
0.19037	0.04848	0.19055	0.04507	0.19037	0.0429	0.19055	0.04519	0.19037	0.0416	0.19073	0.04028
0.19055	0.03702	0.19073	0.04507	0.19055	0.03877	0.19073	0.04518	0.19055	0.03801	0.19091	0.04029
0.19073	0.04245	0.19091	0.04508	0.19073	0.03859	0.19091	0.04518	0.19073	0.03733	0.19108	0.04029
0.19091	0.04853	0.19108	0.04508	0.19091	0.04262	0.19108	0.04518	0.19091	0.03727	0.19126	0.0403
0.19108	0.04317	0.19126	0.04508	0.19108	0.04052	0.19126	0.04518	0.19108	0.03748	0.19144	0.0403
0.19126	0.04592	0.19144	0.04509	0.19126	0.04514	0.19144	0.04518	0.19126	0.03875	0.19162	0.04031
0.19144	0.04619	0.19162	0.04509	0.19144	0.04409	0.19162	0.04517	0.19144	0.04256	0.1918	0.04031
0.19162	0.03666	0.1918	0.04509	0.19162	0.0323	0.1918	0.04517	0.19162	0.02658	0.19197	0.04032
0.1918	0.04548	0.19197	0.0451	0.1918	0.0428	0.19197	0.04517	0.1918	0.04103	0.19215	0.04032
0.19197	0.04642	0.19215	0.0451	0.19197	0.04413	0.19215	0.04517	0.19197	0.03761	0.19233	0.04033
0.19215	0.04207	0.19233	0.04511	0.19215	0.04742	0.19233	0.04516	0.19215	0.03834	0.19251	0.04033
0.19233	0.04796	0.19251	0.04511	0.19233	0.04048	0.19251	0.04516	0.19233	0.04078	0.19268	0.04034
0.19251	0.04748	0.19268	0.04511	0.19251	0.04499	0.19268	0.04516	0.19251	0.04248	0.19286	0.04034
0.19268	0.04686	0.19286	0.04512	0.19268	0.04725	0.19286	0.04516	0.19268	0.04247	0.19304	0.04035
0.19286	0.04385	0.19304	0.04512	0.19286	0.04017	0.19304	0.04515	0.19286	0.04455	0.19322	0.04035
0.19304	0.03889	0.19322	0.04513	0.19304	0.04027	0.19322	0.04515	0.19304	0.03455	0.1934	0.04036
0.19322	0.04304	0.1934	0.04513	0.19322	0.03735	0.1934	0.04515	0.19322	0.03731	0.19357	0.04037
0.1934	0.04562	0.19357	0.04513	0.1934	0.03914	0.19357	0.04515	0.1934	0.03698	0.19375	0.04037
0.19357	0.04771	0.19375	0.04514	0.19357	0.03756	0.19375	0.04515	0.19357	0.03868	0.19393	0.04038
0.19375	0.04663	0.19393	0.04514	0.19375	0.04026	0.19393	0.04514	0.19375	0.04075	0.19411	0.04038
0.19393	0.04725	0.19411	0.04515	0.19393	0.04281	0.19411	0.04514	0.19393	0.03817	0.19428	0.04039
0.19411	0.04468	0.19428	0.04515	0.19411	0.04363	0.19428	0.04514	0.19411	0.0429	0.19446	0.04039
0.19428	0.04332	0.19446	0.04516	0.19428	0.04047	0.19446	0.04514	0.19428	0.03686	0.19464	0.0404
0.19446	0.04848	0.19464	0.04516	0.19446	0.04599	0.19464	0.04514	0.19446	0.04405	0.19482	0.0404
0.19464	0.04855	0.19482	0.04517	0.19464	0.04369	0.19482	0.04513	0.19464	0.03531	0.195	0.04041
0.19482	0.04619	0.195	0.04517	0.19482	0.04079	0.195	0.04513	0.19482	0.03901	0.19517	0.04041
0.195	0.04802	0.19517	0.04517	0.195	0.04276	0.19517	0.04513	0.195	0.04086	0.19535	0.04042
0.19517	0.04431	0.19535	0.04518	0.19517	0.04212	0.19535	0.04513	0.19517	0.03874	0.19553	0.04042
0.19535	0.04078	0.19553	0.04518	0.19535	0.04287	0.19553	0.04513	0.19535	0.03392	0.19571	0.04043
0.19553	0.04403	0.19571	0.04519	0.19553	0.04531	0.19571	0.04512	0.19553	0.03254	0.19588	0.04043
0.19571	0.0428	0.19588	0.04519	0.19571	0.03826	0.19588	0.04512	0.19571	0.03429	0.19606	0.04044
0.19588	0.04543	0.19606	0.0452	0.19588	0.03864	0.19606	0.04512	0.19588	0.03839	0.19624	0.04044
0.19606	0.03762	0.19624	0.0452	0.19606	0.03704	0.19624	0.04512	0.19606	0.03569	0.19642	0.04045
0.19624	0.05151	0.19642	0.04521	0.19624	0.04668	0.19642	0.04512	0.19624	0.04713	0.1966	0.04045
0.19642	0.04852	0.1966	0.04521	0.19642	0.04737	0.1966	0.04511	0.19642	0.03841	0.19677	0.04046
0.1966	0.04441	0.19677	0.04522	0.1966	0.03712	0.19677	0.04511	0.1966	0.03382	0.19695	0.04046
0.19677	0.04379	0.19695	0.04522	0.19677	0.04031	0.19695	0.04511	0.19677	0.04061	0.19713	0.04047
0.19695	0.04702	0.19713	0.04523	0.19695	0.04231	0.19713	0.04511	0.19695	0.03846	0.19731	0.04047
0.19713	0.04901	0.19731	0.04523	0.19713	0.04399	0.19731	0.04511	0.19713	0.03771	0.19748	0.04048
0.19731	0.04448	0.19748	0.04524	0.19731	0.03799	0.19748	0.0451	0.19731	0.04013	0.19766	0.04048
0.19748	0.04308	0.19766	0.04524	0.19748	0.04748	0.19766	0.0451	0.19748	0.03867	0.19784	0.04049
0.19766	0.0444	0.19784	0.04525	0.19766	0.04833	0.19784	0.0451	0.19766	0.03778	0.19802	0.04049
0.19784	0.04755	0.19802	0.04526	0.19784	0.04355	0.19802	0.0451	0.19784	0.04365	0.1982	0.0405
0.19802	0.05495	0.1982	0.04526	0.19802	0.0419	0.1982	0.0451	0.19802	0.03999	0.19837	0.0405
0.1982	0.04438	0.19837	0.04527	0.1982	0.03649	0.19837	0.0451	0.1982	0.03568	0.19855	0.04051
0.19837	0.04364	0.19855	0.04527	0.19837	0.04501	0.19855	0.04509	0.19837	0.04121	0.19873	0.04051
0.19855	0.05089	0.19873	0.04528	0.19855	0.04302	0.19873	0.04509	0.19855	0.04148	0.19891	0.04052
0.19873	0.04587	0.19891	0.04528	0.19873	0.04366	0.19891	0.04509	0.19873	0.04107	0.19908	0.04052
0.19891	0.04343	0.19908	0.04529	0.19891	0.0355	0.19908	0.04509	0.19891	0.03864	0.19926	0.04053
0.19908	0.04934	0.19926	0.04529	0.19908	0.04379	0.19926	0.04509	0.19908	0.03329	0.19944	0.04053
0.19926	0.04788	0.19944	0.0453	0.19926	0.0372	0.19944	0.04509	0.19926	0.0399	0.19962	0.04054
0.19944	0.04717	0.19962	0.0453	0.19944	0.04142	0.19962	0.04508	0.19944	0.03715	0.1998	0.04054
0.19962	0.04764	0.1998	0.04531	0.19962	0.04216	0.1998	0.04508	0.19962	0.03485	0.19997	0.04055
0.1998	0.04771	0.19997	0.04532	0.1998	0.04239	0.19997	0.04508	0.1998	0.03993	0.20015	0.04055
0.19997	0.04467	0.20015	0.04532	0.19997	0.04135	0.20015	0.04508	0.19997	0.03713	0.20033	0.04056
0.20015	0.04754	0.20033	0.04533	0.20015	0.04315	0.20033	0.04508	0.20015	0.04463	0.20051	0.04056
0.20033	0.04459	0.20051	0.04533	0.20033	0.04143	0.20051	0.04508	0.20033	0.04069	0.20068	0.04057
0.20051	0.0473	0.20068	0.04534	0.20051	0.04011	0.20068	0.04507	0.20051	0.03689	0.20086	0.04057
0.20068	0.04971	0.20086	0.04534	0.20068	0.04525	0.20086	0.04507	0.20068	0.03902	0.20104	0.04058
0.20086	0.03685	0.20104	0.04535	0.20086	0.03668	0.20104	0.04507	0.20086	0.03553	0.20122	0.04058
0.20104	0.05022	0.20122	0.04536	0.20104	0.04479	0.20122	0.04507	0.20104	0.03922	0.2014	0.04059
0.20122	0.04307	0.2014	0.04536	0.20122	0.04579	0.2014	0.04507	0.20122	0.03583	0.20157	0.04059
0.2014	0.04097	0.20157	0.04537	0.2014	0.04224	0.20157	0.04507	0.2014	0.03498	0.20175	0.0406
0.20157	0.04905	0.20175	0.04537	0.20157	0.04444	0.20175	0.04507	0.20157	0.04326	0.20193	0.0406
0.20175	0.04712	0.20193	0.04538	0.20175	0.04558	0.20193	0.04506	0.20175	0.03627	0.20211	0.04061
0.20193	0.04456	0.20211	0.04538	0.20193	0.04354	0.20211	0.04506	0.20193	0.03972	0.20228	0.04061
0.20211	0.04779	0.20228	0.04539	0.20211	0.04266	0.20228	0.04506	0.20211	0.0392	0.20246	0.04062
0.20228	0.03856	0.20246	0.0454	0.20228	0.04407	0.20246	0.04506	0.20228	0.03616	0.20264	0.04062
0.20246	0.03892	0.20264	0.0454	0.20246	0.03961	0.20264	0.04506	0.20246	0.03311	0.20282	0.04063
0.20264	0.04232	0.20282	0.04541	0.20264	0.04041	0.20282	0.04506	0.20264	0.03397	0.203	0.04063
0.20282	0.04349	0.203	0.04541	0.20282	0.04172	0.203	0.04506	0.20282	0.03879	0.20317	0.04064
0.203	0.04538	0.20317	0.04542	0.203	0.0446	0.20317	0.04506	0.203	0.04389	0.20335	0.04064
0.20317	0.04617	0.20335	0.04542	0.20317	0.03659	0.20335	0.04505	0.20317	0.03445	0.20353	0.04064
0.20335	0.04567	0.20353	0.04543	0.20335	0.04093	0.20353	0.04505	0.20335	0.04248	0.20371	0.04065
0.20353	0.04645	0.20371	0.04544	0.20353	0.03776	0.20371	0.04505	0.20353	0.03972	0.20388	0.04065
0.20371	0.0479	0.20388	0.04544	0.20371	0.03786	0.20388	0.04505	0.20371	0.03786	0.20406	0.04066
0.20388	0.04842	0.20406	0.04545	0.20388	0.0409	0.20406	0.04505	0.20388	0.03878	0.20424	0.04066
0.20406	0.04964	0.20424	0.04545	0.20406	0.04202	0.20424	0.04505	0.20406	0.03929	0.20442	0.04067
0.20424	0.04362	0.20442	0.04546	0.20424	0.04512	0.20442	0.04505	0.20424	0.03965	0.20459	0.04067
0.20442	0.04708	0.20459	0.04547	0.20442	0.03997	0.20459	0.04505	0.20442	0.03953	0.20477	0.04068
0.20459	0.04584	0.20477	0.04547	0.20459	0.04745	0.20477	0.04504	0.20459	0.03875	0.20495	0.04068
0.20477	0.04927	0.20495	0.04548	0.20477	0.0391	0.20495	0.04504	0.20477	0.03968	0.20513	0.04068
0.20495	0.04522	0.20513	0.04548	0.20495	0.0452	0.20513	0.04504	0.20495	0.03627	0.20531	0.04069
0.20513	0.0463	0.20531	0.04549	0.20513	0.0412	0.20531	0.04504	0.20513	0.03685	0.20548	0.04069
0.20531	0.04278	0.20548	0.0455	0.20531	0.03862	0.20548	0.04504	0.20531	0.03638	0.20566	0.0407
0.20548	0.05051	0.20566	0.0455	0.20548	0.04613	0.20566	0.04504	0.20548	0.04137	0.20584	0.0407
0.20566	0.04854	0.20584	0.04551	0.20566	0.04574	0.20584	0.04504	0.20566	0.03711	0.20602	0.0407
0.20584	0.04512	0.20602	0.04551	0.20584	0.04147	0.20602	0.04504	0.20584	0.03843	0.20619	0.04071
0.20602	0.03828	0.20619	0.04552	0.20602	0.03481	0.20619	0.04504	0.20602	0.02986	0.20637	0.04071
0.20619	0.0431	0.20637	0.04552	0.20619	0.04199	0.20637	0.04504	0.20619	0.03447	0.20655	0.04072
0.20637	0.04575	0.20655	0.04553	0.20637	0.04297	0.20655	0.04503	0.20637	0.04116	0.20673	0.04072
0.20655	0.04554	0.20673	0.04554	0.20655	0.04615	0.20673	0.04503	0.20655	0.04103	0.20691	0.04072
0.20673	0.05019	0.20691	0.04554	0.20673	0.04603	0.20691	0.04503	0.20673	0.04423	0.20708	0.04073
0.20691	0.04932	0.20708	0.04555	0.20691	0.04398	0.20708	0.04503	0.20691	0.04343	0.20726	0.04073
0.20708	0.04665	0.20726	0.04555	0.20708	0.04258	0.20726	0.04503	0.20708	0.04099	0.20744	0.04074
0.20726	0.04579	0.20744	0.04556	0.20726	0.0381	0.20744	0.04503	0.20726	0.03338	0.20762	0.04074
0.20744	0.04217	0.20762	0.04557	0.20744	0.04227	0.20762	0.04503	0.20744	0.03744	0.20779	0.04074
0.20762	0.04309	0.20779	0.04557	0.20762	0.04304	0.20779	0.04503	0.20762	0.03958	0.20797	0.04075
0.20779	0.04502	0.20797	0.04558	0.20779	0.04374	0.20797	0.04503	0.20779	0.04239	0.20815	0.04075
0.20797	0.04665	0.20815	0.04558	0.20797	0.04193	0.20815	0.04503	0.20797	0.04269	0.20833	0.04076
0.20815	0.04284	0.20833	0.04559	0.20815	0.04136	0.20833	0.04503	0.20815	0.03878	0.20851	0.04076
0.20833	0.04206	0.20851	0.04559	0.20833	0.03619	0.20851	0.04502	0.20833	0.03374	0.20868	0.04076
0.20851	0.0405	0.20868	0.0456	0.20851	0.03734	0.20868	0.04502	0.20851	0.03426	0.20886	0.04077
0.20868	0.04652	0.20886	0.04561	0.20868	0.04378	0.20886	0.04502	0.20868	0.03965	0.20904	0.04077
0.20886	0.04893	0.20904	0.04561	0.20886	0.04263	0.20904	0.04502	0.20886	0.0351	0.20922	0.04077
0.20904	0.04376	0.20922	0.04562	0.20904	0.0434	0.20922	0.04502	0.20904	0.03739	0.20939	0.04078
0.20922	0.0467	0.20939	0.04562	0.20922	0.04617	0.20939	0.04502	0.20922	0.04062	0.20957	0.04078
0.20939	0.05127	0.20957	0.04563	0.20939	0.0457	0.20957	0.04502	0.20939	0.04344	0.20975	0.04078
0.20957	0.04552	0.20975	0.04563	0.20957	0.04334	0.20975	0.04502	0.20957	0.03962	0.20993	0.04079
0.20975	0.04921	0.20993	0.04564	0.20975	0.04528	0.20993	0.04502	0.20975	0.03998	0.21011	0.04079
0.20993	0.04278	0.21011	0.04564	0.20993	0.03714	0.21011	0.04502	0.20993	0.04124	0.21028	0.04079
0.21011	0.04591	0.21028	0.04565	0.21011	0.04461	0.21028	0.04502	0.21011	0.03534	0.21046	0.0408
0.21028	0.04739	0.21046	0.04566	0.21028	0.04498	0.21046	0.04502	0.21028	0.03997	0.21064	0.0408
0.21046	0.04302	0.21064	0.04566	0.21046	0.03813	0.21064	0.04502	0.21046	0.03755	0.21082	0.0408
0.21064	0.05061	0.21082	0.04567	0.21064	0.03789	0.21082	0.04502	0.21064	0.04017	0.21099	0.04081
0.21082	0.05052	0.21099	0.04567	0.21082	0.04319	0.21099	0.04502	0.21082	0.04193	0.21117	0.04081
0.21099	0.04299	0.21117	0.04568	0.21099	0.04268	0.21117	0.04502	0.21099	0.03698	0.21135	0.04081
0.21117	0.04806	0.21135	0.04568	0.21117	0.0474	0.21135	0.04502	0.21117	0.04219	0.21153	0.04082
0.21135	0.05593	0.21153	0.04569	0.21135	0.04608	0.21153	0.04501	0.21135	0.04402	0.21171	0.04082
0.21153	0.04564	0.21171	0.04569	0.21153	0.04246	0.21171	0.04501	0.21153	0.03942	0.21188	0.04082
0.21171	0.04501	0.21188	0.0457	0.21171	0.04285	0.21188	0.04501	0.21171	0.0371	0.21206	0.04082
0.21188	0.04994	0.21206	0.0457	0.21188	0.04081	0.21206	0.04501	0.21188	0.03721	0.21224	0.04083
0.21206	0.0445	0.21224	0.04571	0.21206	0.03982	0.21224	0.04501	0.21206	0.04162	0.21242	0.04083
0.21224	0.04542	0.21242	0.04572	0.21224	0.04243	0.21242	0.04501	0.21224	0.04302	0.21259	0.04083
0.21242	0.0402	0.21259	0.04572	0.21242	0.04099	0.21259	0.04501	0.21242	0.03112	0.21277	0.04084
0.21259	0.0431	0.21277	0.04573	0.21259	0.04061	0.21277	0.04501	0.21259	0.03734	0.21295	0.04084
0.21277	0.04567	0.21295	0.04573	0.21277	0.03787	0.21295	0.04501	0.21277	0.0363	0.21313	0.04084
0.21295	0.04221	0.21313	0.04574	0.21295	0.03969	0.21313	0.04501	0.21295	0.03664	0.21331	0.04084
0.21313	0.04451	0.21331	0.04574	0.21313	0.04352	0.21331	0.04501	0.21313	0.03672	0.21348	0.04085
0.21331	0.04885	0.21348	0.04575	0.21331	0.04246	0.21348	0.04501	0.21331	0.04693	0.21366	0.04085
0.21348	0.04083	0.21366	0.04575	0.21348	0.03795	0.21366	0.04501	0.21348	0.04211	0.21384	0.04085
0.21366	0.04747	0.21384	0.04576	0.21366	0.0433	0.21384	0.04501	0.21366	0.03927	0.21402	0.04085
0.21384	0.04106	0.21402	0.04576	0.21384	0.04291	0.21402	0.04501	0.21384	0.03794	0.21419	0.04086
0.21402	0.04593	0.21419	0.04577	0.21402	0.04399	0.21419	0.04501	0.21402	0.03683	0.21437	0.04086
0.21419	0.04561	0.21437	0.04577	0.21419	0.04481	0.21437	0.04501	0.21419	0.04333	0.21455	0.04086
0.21437	0.04659	0.21455	0.04578	0.21437	0.0454	0.21455	0.04501	0.21437	0.04157	0.21473	0.04086
0.21455	0.05094	0.21473	0.04578	0.21455	0.05142	0.21473	0.04501	0.21455	0.03788	0.21491	0.04087
0.21473	0.04762	0.21491	0.04579	0.21473	0.04369	0.21491	0.04501	0.21473	0.03695	0.21508	0.04087
0.21491	0.0429	0.21508	0.04579	0.21491	0.04695	0.21508	0.04501	0.21491	0.03757	0.21526	0.04087
0.21508	0.05627	0.21526	0.0458	0.21508	0.05097	0.21526	0.04501	0.21508	0.04433	0.21544	0.04087
0.21526	0.04604	0.21544	0.0458	0.21526	0.04305	0.21544	0.04501	0.21526	0.04131	0.21562	0.04087
0.21544	0.03949	0.21562	0.04581	0.21544	0.04021	0.21562	0.04501	0.21544	0.0361	0.21579	0.04088
0.21562	0.04534	0.21579	0.04581	0.21562	0.04859	0.21579	0.04501	0.21562	0.04532	0.21597	0.04088
0.21579	0.04383	0.21597	0.04582	0.21579	0.04361	0.21597	0.04501	0.21579	0.03482	0.21615	0.04088
0.21597	0.04601	0.21615	0.04582	0.21597	0.04827	0.21615	0.04501	0.21597	0.04027	0.21633	0.04088
0.21615	0.04317	0.21633	0.04583	0.21615	0.03719	0.21633	0.04501	0.21615	0.03811	0.21651	0.04088
0.21633	0.04311	0.21651	0.04583	0.21633	0.04272	0.21651	0.04501	0.21633	0.03437	0.21668	0.04089
0.21651	0.04476	0.21668	0.04583	0.21651	0.03857	0.21668	0.04501	0.21651	0.03731	0.21686	0.04089
0.21668	0.04138	0.21686	0.04584	0.21668	0.0375	0.21686	0.04501	0.21668	0.03737	0.21704	0.04089
0.21686	0.04575	0.21704	0.04584	0.21686	0.04174	0.21704	0.04501	0.21686	0.03951	0.21722	0.04089
0.21704	0.04039	0.21722	0.04585	0.21704	0.03715	0.21722	0.04501	0.21704	0.03606	0.21739	0.04089
0.21722	0.05294	0.21739	0.04585	0.21722	0.0511	0.21739	0.04501	0.21722	0.04713	0.21757	0.0409
0.21739	0.04693	0.21757	0.04586	0.21739	0.04221	0.21757	0.04501	0.21739	0.03846	0.21775	0.0409
0.21757	0.04838	0.21775	0.04586	0.21757	0.04577	0.21775	0.04501	0.21757	0.03782	0.21793	0.0409
0.21775	0.04413	0.21793	0.04587	0.21775	0.04744	0.21793	0.04501	0.21775	0.03809	0.21811	0.0409
0.21793	0.04678	0.21811	0.04587	0.21793	0.04246	0.21811	0.04501	0.21793	0.04348	0.21828	0.0409
0.21811	0.04688	0.21828	0.04587	0.21811	0.04104	0.21828	0.04501	0.21811	0.04193	0.21846	0.0409
0.21828	0.04997	0.21846	0.04588	0.21828	0.04193	0.21846	0.04501	0.21828	0.03874	0.21864	0.0409
0.21846	0.04531	0.21864	0.04588	0.21846	0.04195	0.21864	0.04501	0.21846	0.03853	0.21882	0.04091
0.21864	0.04673	0.21882	0.04589	0.21864	0.03944	0.21882	0.04501	0.21864	0.04295	0.21899	0.04091
0.21882	0.04722	0.21899	0.04589	0.21882	0.04229	0.21899	0.04501	0.21882	0.04132	0.21917	0.04091
0.21899	0.04714	0.21917	0.0459	0.21899	0.04309	0.21917	0.04501	0.21899	0.04109	0.21935	0.04091
0.21917	0.04574	0.21935	0.0459	0.21917	0.05032	0.21935	0.04501	0.21917	0.04289	0.21953	0.04091
0.21935	0.04542	0.21953	0.0459	0.21935	0.04513	0.21953	0.04501	0.21935	0.03665	0.21971	0.04091
0.21953	0.05014	0.21971	0.04591	0.21953	0.04171	0.21971	0.04501	0.21953	0.0404	0.21988	0.04091
0.21971	0.03963	0.21988	0.04591	0.21971	0.0404	0.21988	0.04501	0.21971	0.03763	0.22006	0.04091
0.21988	0.05085	0.22006	0.04592	0.21988	0.0503	0.22006	0.04501	0.21988	0.03995	0.22024	0.04092
0.22006	0.04922	0.22024	0.04592	0.22006	0.0504	0.22024	0.04501	0.22006	0.04919	0.22042	0.04092
0.22024	0.04554	0.22042	0.04592	0.22024	0.0425	0.22042	0.04501	0.22024	0.03721	0.22059	0.04092
0.22042	0.04837	0.22059	0.04593	0.22042	0.04165	0.22059	0.04501	0.22042	0.03899	0.22077	0.04092
0.22059	0.04269	0.22077	0.04593	0.22059	0.04301	0.22077	0.04501	0.22059	0.03619	0.22095	0.04092
0.22077	0.04511	0.22095	0.04593	0.22077	0.0414	0.22095	0.04501	0.22077	0.0423	0.22113	0.04092
0.22095	0.04384	0.22113	0.04594	0.22095	0.03578	0.22113	0.04501	0.22095	0.02856	0.22131	0.04092
0.22113	0.05086	0.22131	0.04594	0.22113	0.0481	0.22131	0.04501	0.22113	0.03967	0.22148	0.04092
0.22131	0.04576	0.22148	0.04595	0.22131	0.04019	0.22148	0.04501	0.22131	0.03514	0.22166	0.04092
0.22148	0.0457	0.22166	0.04595	0.22148	0.0409	0.22166	0.04501	0.22148	0.03633	0.22184	0.04092
0.22166	0.03997	0.22184	0.04595	0.22166	0.04053	0.22184	0.04501	0.22166	0.03705	0.22202	0.04092
0.22184	0.04309	0.22202	0.04596	0.22184	0.04267	0.22202	0.04501	0.22184	0.03746	0.22219	0.04092
0.22202	0.04749	0.22219	0.04596	0.22202	0.04025	0.22219	0.04501	0.22202	0.03826	0.22237	0.04093
0.22219	0.04172	0.22237	0.04596	0.22219	0.0443	0.22237	0.04501	0.22219	0.03639	0.22255	0.04093
0.22237	0.04731	0.22255	0.04597	0.22237	0.04084	0.22255	0.04501	0.22237	0.03757	0.22273	0.04093
0.22255	0.04596	0.22273	0.04597	0.22255	0.04056	0.22273	0.04501	0.22255	0.03746	0.2229	0.04093
0.22273	0.04692	0.2229	0.04597	0.22273	0.04296	0.2229	0.04501	0.22273	0.04279	0.22308	0.04093
0.2229	0.0513	0.22308	0.04598	0.2229	0.0474	0.22308	0.04501	0.2229	0.04225	0.22326	0.04093
0.22308	0.04836	0.22326	0.04598	0.22308	0.0395	0.22326	0.04501	0.22308	0.03523	0.22344	0.04093
0.22326	0.04688	0.22344	0.04598	0.22326	0.03905	0.22344	0.04501	0.22326	0.03653	0.22362	0.04093
0.22344	0.04664	0.22362	0.04599	0.22344	0.04281	0.22362	0.04501	0.22344	0.03551	0.22379	0.04093
0.22362	0.05031	0.22379	0.04599	0.22362	0.04093	0.22379	0.04501	0.22362	0.04278	0.22397	0.04093
0.22379	0.04611	0.22397	0.04599	0.22379	0.04078	0.22397	0.04501	0.22379	0.03431	0.22415	0.04093
0.22397	0.0486	0.22415	0.046	0.22397	0.04331	0.22415	0.04502	0.22397	0.04213	0.22433	0.04093
0.22415	0.0502	0.22433	0.046	0.22415	0.04613	0.22433	0.04502	0.22415	0.04632	0.2245	0.04093
0.22433	0.0468	0.2245	0.046	0.22433	0.04071	0.2245	0.04502	0.22433	0.04147	0.22468	0.04093
0.2245	0.04642	0.22468	0.046	0.2245	0.04031	0.22468	0.04502	0.2245	0.0361	0.22486	0.04093
0.22468	0.04876	0.22486	0.04601	0.22468	0.04284	0.22486	0.04502	0.22468	0.04331	0.22504	0.04093
0.22486	0.04605	0.22504	0.04601	0.22486	0.04611	0.22504	0.04502	0.22486	0.04131	0.22522	0.04093
0.22504	0.04924	0.22522	0.04601	0.22504	0.04367	0.22522	0.04502	0.22504	0.03422	0.22539	0.04093
0.22522	0.04689	0.22539	0.04601	0.22522	0.04636	0.22539	0.04502	0.22522	0.04084	0.22557	0.04093
0.22539	0.04654	0.22557	0.04602	0.22539	0.04851	0.22557	0.04502	0.22539	0.04603	0.22575	0.04093
0.22557	0.04759	0.22575	0.04602	0.22557	0.05107	0.22575	0.04502	0.22557	0.04555	0.22593	0.04093
0.22575	0.04803	0.22593	0.04602	0.22575	0.04479	0.22593	0.04502	0.22575	0.04843	0.2261	0.04093
0.22593	0.04629	0.2261	0.04603	0.22593	0.04847	0.2261	0.04502	0.22593	0.04184	0.22628	0.04093
0.2261	0.04483	0.22628	0.04603	0.2261	0.04026	0.22628	0.04502	0.2261	0.03993	0.22646	0.04093
0.22628	0.04433	0.22646	0.04603	0.22628	0.04573	0.22646	0.04502	0.22628	0.04106	0.22664	0.04093
0.22646	0.04964	0.22664	0.04603	0.22646	0.04473	0.22664	0.04502	0.22646	0.04097	0.22682	0.04093
0.22664	0.04504	0.22682	0.04604	0.22664	0.03903	0.22682	0.04502	0.22664	0.03631	0.22699	0.04093
0.22682	0.04363	0.22699	0.04604	0.22682	0.03662	0.22699	0.04502	0.22682	0.03768	0.22717	0.04093
0.22699	0.04981	0.22717	0.04604	0.22699	0.04771	0.22717	0.04502	0.22699	0.04292	0.22735	0.04093
0.22717	0.04727	0.22735	0.04604	0.22717	0.04566	0.22735	0.04502	0.22717	0.04176	0.22753	0.04093
0.22735	0.04314	0.22753	0.04604	0.22735	0.03661	0.22753	0.04502	0.22735	0.03416	0.2277	0.04092
0.22753	0.04666	0.2277	0.04605	0.22753	0.04107	0.2277	0.04502	0.22753	0.04012	0.22788	0.04092
0.2277	0.04847	0.22788	0.04605	0.2277	0.04729	0.22788	0.04502	0.2277	0.04058	0.22806	0.04092
0.22788	0.04772	0.22806	0.04605	0.22788	0.0472	0.22806	0.04503	0.22788	0.0392	0.22824	0.04092
0.22806	0.04796	0.22824	0.04605	0.22806	0.04504	0.22824	0.04503	0.22806	0.03968	0.22842	0.04092
0.22824	0.04653	0.22842	0.04605	0.22824	0.04094	0.22842	0.04503	0.22824	0.03931	0.22859	0.04092
0.22842	0.03844	0.22859	0.04606	0.22842	0.03711	0.22859	0.04503	0.22842	0.04004	0.22877	0.04092
0.22859	0.04576	0.22877	0.04606	0.22859	0.04448	0.22877	0.04503	0.22859	0.03798	0.22895	0.04092
0.22877	0.04496	0.22895	0.04606	0.22877	0.04167	0.22895	0.04503	0.22877	0.03767	0.22913	0.04092
0.22895	0.04495	0.22913	0.04606	0.22895	0.04357	0.22913	0.04503	0.22895	0.04129	0.2293	0.04092
0.22913	0.0472	0.2293	0.04606	0.22913	0.04744	0.2293	0.04503	0.22913	0.0454	0.22948	0.04092
0.2293	0.0493	0.22948	0.04607	0.2293	0.04427	0.22948	0.04503	0.2293	0.04105	0.22966	0.04092
0.22948	0.04645	0.22966	0.04607	0.22948	0.04567	0.22966	0.04503	0.22948	0.03445	0.22984	0.04092
0.22966	0.04518	0.22984	0.04607	0.22966	0.04525	0.22984	0.04503	0.22966	0.03723	0.23002	0.04091
0.22984	0.04957	0.23002	0.04607	0.22984	0.04904	0.23002	0.04503	0.22984	0.04181	0.23019	0.04091
0.23002	0.04678	0.23019	0.04607	0.23002	0.04857	0.23019	0.04503	0.23002	0.04184	0.23037	0.04091
0.23019	0.04891	0.23037	0.04607	0.23019	0.04289	0.23037	0.04503	0.23019	0.03991	0.23055	0.04091
0.23037	0.05123	0.23055	0.04607	0.23037	0.04718	0.23055	0.04503	0.23037	0.04246	0.23073	0.04091
0.23055	0.05266	0.23073	0.04608	0.23055	0.04374	0.23073	0.04503	0.23055	0.03748	0.2309	0.04091
0.23073	0.04394	0.2309	0.04608	0.23073	0.04313	0.2309	0.04503	0.23073	0.04122	0.23108	0.04091
0.2309	0.05028	0.23108	0.04608	0.2309	0.04179	0.23108	0.04503	0.2309	0.04129	0.23126	0.04091
0.23108	0.04473	0.23126	0.04608	0.23108	0.04053	0.23126	0.04503	0.23108	0.03654	0.23144	0.0409
0.23126	0.04255	0.23144	0.04608	0.23126	0.04319	0.23144	0.04504	0.23126	0.03274	0.23162	0.0409
0.23144	0.04789	0.23162	0.04608	0.23144	0.04284	0.23162	0.04504	0.23144	0.04228	0.23179	0.0409
0.23162	0.04243	0.23179	0.04608	0.23162	0.04207	0.23179	0.04504	0.23162	0.04284	0.23197	0.0409
0.23179	0.05458	0.23197	0.04608	0.23179	0.04597	0.23197	0.04504	0.23179	0.04852	0.23215	0.0409
0.23197	0.04376	0.23215	0.04609	0.23197	0.04387	0.23215	0.04504	0.23197	0.03968	0.23233	0.0409
0.23215	0.04521	0.23233	0.04609	0.23215	0.04591	0.23233	0.04504	0.23215	0.0391	0.2325	0.0409
0.23233	0.04527	0.2325	0.04609	0.23233	0.04409	0.2325	0.04504	0.23233	0.03836	0.23268	0.04089
0.2325	0.04649	0.23268	0.04609	0.2325	0.04348	0.23268	0.04504	0.2325	0.03741	0.23286	0.04089
0.23268	0.05295	0.23286	0.04609	0.23268	0.0435	0.23286	0.04504	0.23268	0.04171	0.23304	0.04089
0.23286	0.04525	0.23304	0.04609	0.23286	0.04203	0.23304	0.04504	0.23286	0.04248	0.23322	0.04089
0.23304	0.05262	0.23322	0.04609	0.23304	0.04966	0.23322	0.04504	0.23304	0.04574	0.23339	0.04089
0.23322	0.04979	0.23339	0.04609	0.23322	0.04293	0.23339	0.04504	0.23322	0.04364	0.23357	0.04089
0.23339	0.04786	0.23357	0.04609	0.23339	0.04357	0.23357	0.04504	0.23339	0.03961	0.23375	0.04089
0.23357	0.04738	0.23375	0.04609	0.23357	0.03989	0.23375	0.04504	0.23357	0.04026	0.23393	0.04088
0.23375	0.04796	0.23393	0.04609	0.23375	0.04552	0.23393	0.04504	0.23375	0.04287	0.2341	0.04088
0.23393	0.04397	0.2341	0.04609	0.23393	0.04439	0.2341	0.04504	0.23393	0.04072	0.23428	0.04088
0.2341	0.04868	0.23428	0.0461	0.2341	0.04677	0.23428	0.04504	0.2341	0.04261	0.23446	0.04088
0.23428	0.0514	0.23446	0.0461	0.23428	0.04769	0.23446	0.04504	0.23428	0.04215	0.23464	0.04088
0.23446	0.04849	0.23464	0.0461	0.23446	0.04162	0.23464	0.04505	0.23446	0.04545	0.23482	0.04087
0.23464	0.03876	0.23482	0.0461	0.23464	0.03787	0.23482	0.04505	0.23464	0.03664	0.23499	0.04087
0.23482	0.0491	0.23499	0.0461	0.23482	0.04283	0.23499	0.04505	0.23482	0.04382	0.23517	0.04087
0.23499	0.04312	0.23517	0.0461	0.23499	0.04177	0.23517	0.04505	0.23499	0.03736	0.23535	0.04087
0.23517	0.04535	0.23535	0.0461	0.23517	0.04189	0.23535	0.04505	0.23517	0.04272	0.23553	0.04087
0.23535	0.05061	0.23553	0.0461	0.23535	0.04769	0.23553	0.04505	0.23535	0.04741	0.2357	0.04086
0.23553	0.04236	0.2357	0.0461	0.23553	0.04036	0.2357	0.04505	0.23553	0.03801	0.23588	0.04086
0.2357	0.04703	0.23588	0.0461	0.2357	0.04732	0.23588	0.04505	0.2357	0.04198	0.23606	0.04086
0.23588	0.04436	0.23606	0.0461	0.23588	0.04405	0.23606	0.04505	0.23588	0.03907	0.23624	0.04086
0.23606	0.04373	0.23624	0.0461	0.23606	0.04218	0.23624	0.04505	0.23606	0.03956	0.23642	0.04086
0.23624	0.04282	0.23642	0.0461	0.23624	0.04778	0.23642	0.04505	0.23624	0.04137	0.23659	0.04085
0.23642	0.04981	0.23659	0.0461	0.23642	0.04599	0.23659	0.04505	0.23642	0.03681	0.23677	0.04085
0.23659	0.04411	0.23677	0.0461	0.23659	0.04834	0.23677	0.04505	0.23659	0.04094	0.23695	0.04085
0.23677	0.0533	0.23695	0.0461	0.23677	0.04787	0.23695	0.04505	0.23677	0.04844	0.23713	0.04085
0.23695	0.04866	0.23713	0.0461	0.23695	0.04806	0.23713	0.04505	0.23695	0.04095	0.2373	0.04085
0.23713	0.04925	0.2373	0.0461	0.23713	0.04525	0.2373	0.04505	0.23713	0.03998	0.23748	0.04084
0.2373	0.05636	0.23748	0.0461	0.2373	0.04782	0.23748	0.04505	0.2373	0.04729	0.23766	0.04084
0.23748	0.04503	0.23766	0.0461	0.23748	0.03931	0.23766	0.04505	0.23748	0.04162	0.23784	0.04084
0.23766	0.04476	0.23784	0.0461	0.23766	0.03854	0.23784	0.04506	0.23766	0.03921	0.23802	0.04084
0.23784	0.05247	0.23802	0.0461	0.23784	0.05163	0.23802	0.04506	0.23784	0.04302	0.23819	0.04083
0.23802	0.04525	0.23819	0.0461	0.23802	0.04274	0.23819	0.04506	0.23802	0.04265	0.23837	0.04083
0.23819	0.04764	0.23837	0.0461	0.23819	0.04719	0.23837	0.04506	0.23819	0.03879	0.23855	0.04083
0.23837	0.04653	0.23855	0.0461	0.23837	0.04702	0.23855	0.04506	0.23837	0.03868	0.23873	0.04083
0.23855	0.04967	0.23873	0.0461	0.23855	0.04758	0.23873	0.04506	0.23855	0.04712	0.2389	0.04082
0.23873	0.04665	0.2389	0.0461	0.23873	0.05005	0.2389	0.04506	0.23873	0.03991	0.23908	0.04082
0.2389	0.04712	0.23908	0.04609	0.2389	0.04309	0.23908	0.04506	0.2389	0.0378	0.23926	0.04082
0.23908	0.04595	0.23926	0.04609	0.23908	0.0458	0.23926	0.04506	0.23908	0.04183	0.23944	0.04082
0.23926	0.05056	0.23944	0.04609	0.23926	0.04561	0.23944	0.04506	0.23926	0.04523	0.23962	0.04081
0.23944	0.04313	0.23962	0.04609	0.23944	0.03541	0.23962	0.04506	0.23944	0.03777	0.23979	0.04081
0.23962	0.04753	0.23979	0.04609	0.23962	0.03894	0.23979	0.04506	0.23962	0.0399	0.23997	0.04081
0.23979	0.04662	0.23997	0.04609	0.23979	0.04418	0.23997	0.04506	0.23979	0.04141	0.24015	0.04081
0.23997	0.04647	0.24015	0.04609	0.23997	0.04215	0.24015	0.04506	0.23997	0.0416	0.24033	0.0408
0.24015	0.03978	0.24033	0.04609	0.24015	0.03686	0.24033	0.04506	0.24015	0.03823	0.2405	0.0408
0.24033	0.05493	0.2405	0.04609	0.24033	0.0509	0.2405	0.04506	0.24033	0.04308	0.24068	0.0408
0.2405	0.0447	0.24068	0.04609	0.2405	0.04476	0.24068	0.04506	0.2405	0.03712	0.24086	0.0408
0.24068	0.04548	0.24086	0.04609	0.24068	0.0464	0.24086	0.04506	0.24068	0.04465	0.24104	0.04079
0.24086	0.04842	0.24104	0.04609	0.24086	0.0441	0.24104	0.04506	0.24086	0.04135	0.24121	0.04079
0.24104	0.04549	0.24121	0.04609	0.24104	0.04145	0.24121	0.04506	0.24104	0.04299	0.24139	0.04079
0.24121	0.05157	0.24139	0.04608	0.24121	0.04544	0.24139	0.04507	0.24121	0.03992	0.24157	0.04078
0.24139	0.04891	0.24157	0.04608	0.24139	0.04965	0.24157	0.04507	0.24139	0.04194	0.24175	0.04078
0.24157	0.04317	0.24175	0.04608	0.24157	0.04139	0.24175	0.04507	0.24157	0.04024	0.24193	0.04078
0.24175	0.05187	0.24193	0.04608	0.24175	0.04631	0.24193	0.04507	0.24175	0.04421	0.2421	0.04078
0.24193	0.04589	0.2421	0.04608	0.24193	0.04102	0.2421	0.04507	0.24193	0.04093	0.24228	0.04077
0.2421	0.04367	0.24228	0.04608	0.2421	0.04262	0.24228	0.04507	0.2421	0.03491	0.24246	0.04077
0.24228	0.04453	0.24246	0.04608	0.24228	0.04359	0.24246	0.04507	0.24228	0.03629	0.24264	0.04077
0.24246	0.0473	0.24264	0.04608	0.24246	0.04185	0.24264	0.04507	0.24246	0.04116	0.24281	0.04076
0.24264	0.04833	0.24281	0.04607	0.24264	0.04217	0.24281	0.04507	0.24264	0.04305	0.24299	0.04076
0.24281	0.04495	0.24299	0.04607	0.24281	0.04439	0.24299	0.04507	0.24281	0.04283	0.24317	0.04076
0.24299	0.04756	0.24317	0.04607	0.24299	0.05094	0.24317	0.04507	0.24299	0.04121	0.24335	0.04076
0.24317	0.05285	0.24335	0.04607	0.24317	0.04772	0.24335	0.04507	0.24317	0.04236	0.24353	0.04075
0.24335	0.04564	0.24353	0.04607	0.24335	0.04284	0.24353	0.04507	0.24335	0.04281	0.2437	0.04075
0.24353	0.04612	0.2437	0.04607	0.24353	0.0482	0.2437	0.04507	0.24353	0.03755	0.24388	0.04075
0.2437	0.05079	0.24388	0.04607	0.2437	0.04339	0.24388	0.04507	0.2437	0.03828	0.24406	0.04074
0.24388	0.05263	0.24406	0.04606	0.24388	0.04604	0.24406	0.04507	0.24388	0.04307	0.24424	0.04074
0.24406	0.0516	0.24424	0.04606	0.24406	0.05041	0.24424	0.04507	0.24406	0.04414	0.24441	0.04074
0.24424	0.04921	0.24441	0.04606	0.24424	0.04918	0.24441	0.04507	0.24424	0.04209	0.24459	0.04073
0.24441	0.04885	0.24459	0.04606	0.24441	0.04231	0.24459	0.04507	0.24441	0.03894	0.24477	0.04073
0.24459	0.04851	0.24477	0.04606	0.24459	0.04562	0.24477	0.04507	0.24459	0.04238	0.24495	0.04073
0.24477	0.04855	0.24495	0.04606	0.24477	0.04344	0.24495	0.04507	0.24477	0.04267	0.24513	0.04073
0.24495	0.05109	0.24513	0.04605	0.24495	0.04822	0.24513	0.04507	0.24495	0.03689	0.2453	0.04072
0.24513	0.04342	0.2453	0.04605	0.24513	0.03799	0.2453	0.04507	0.24513	0.0367	0.24548	0.04072
0.2453	0.05227	0.24548	0.04605	0.2453	0.04742	0.24548	0.04507	0.2453	0.04658	0.24566	0.04072
0.24548	0.04964	0.24566	0.04605	0.24548	0.04753	0.24566	0.04508	0.24548	0.04201	0.24584	0.04071
0.24566	0.04776	0.24584	0.04605	0.24566	0.04636	0.24584	0.04508	0.24566	0.04178	0.24601	0.04071
0.24584	0.05233	0.24601	0.04604	0.24584	0.04699	0.24601	0.04508	0.24584	0.04267	0.24619	0.04071
0.24601	0.04304	0.24619	0.04604	0.24601	0.04201	0.24619	0.04508	0.24601	0.03918	0.24637	0.0407
0.24619	0.04743	0.24637	0.04604	0.24619	0.04616	0.24637	0.04508	0.24619	0.04433	0.24655	0.0407
0.24637	0.04936	0.24655	0.04604	0.24637	0.04896	0.24655	0.04508	0.24637	0.04533	0.24673	0.0407
0.24655	0.05167	0.24673	0.04604	0.24655	0.04592	0.24673	0.04508	0.24655	0.04311	0.2469	0.04069
0.24673	0.04844	0.2469	0.04603	0.24673	0.04627	0.2469	0.04508	0.24673	0.04692	0.24708	0.04069
0.2469	0.04166	0.24708	0.04603	0.2469	0.0411	0.24708	0.04508	0.2469	0.03621	0.24726	0.04069
0.24708	0.04978	0.24726	0.04603	0.24708	0.04801	0.24726	0.04508	0.24708	0.04225	0.24744	0.04068
0.24726	0.04824	0.24744	0.04603	0.24726	0.04352	0.24744	0.04508	0.24726	0.03939	0.24761	0.04068
0.24744	0.04425	0.24761	0.04603	0.24744	0.04278	0.24761	0.04508	0.24744	0.03899	0.24779	0.04068
0.24761	0.05177	0.24779	0.04602	0.24761	0.04353	0.24779	0.04508	0.24761	0.04947	0.24797	0.04067
0.24779	0.0488	0.24797	0.04602	0.24779	0.04597	0.24797	0.04508	0.24779	0.04475	0.24815	0.04067
0.24797	0.04474	0.24815	0.04602	0.24797	0.0424	0.24815	0.04508	0.24797	0.0371	0.24833	0.04067
0.24815	0.04818	0.24833	0.04602	0.24815	0.04375	0.24833	0.04508	0.24815	0.04555	0.2485	0.04066
0.24833	0.04973	0.2485	0.04601	0.24833	0.04591	0.2485	0.04508	0.24833	0.03889	0.24868	0.04066
0.2485	0.048	0.24868	0.04601	0.2485	0.04589	0.24868	0.04508	0.2485	0.04391	0.24886	0.04066
0.24868	0.04699	0.24886	0.04601	0.24868	0.03771	0.24886	0.04508	0.24868	0.03823	0.24904	0.04065
0.24886	0.04263	0.24904	0.04601	0.24886	0.03868	0.24904	0.04508	0.24886	0.04018	0.24921	0.04065
0.24904	0.04328	0.24921	0.046	0.24904	0.0393	0.24921	0.04508	0.24904	0.03545	0.24939	0.04065
0.24921	0.04679	0.24939	0.046	0.24921	0.04476	0.24939	0.04508	0.24921	0.04216	0.24957	0.04064
0.24939	0.04622	0.24957	0.046	0.24939	0.04693	0.24957	0.04508	0.24939	0.04171	0.24975	0.04064
0.24957	0.05094	0.24975	0.046	0.24957	0.04588	0.24975	0.04508	0.24957	0.04519	0.24993	0.04064
0.24975	0.04925	0.24993	0.04599	0.24975	0.04822	0.24993	0.04508	0.24975	0.04025	0.2501	0.04063
0.24993	0.04929	0.2501	0.04599	0.24993	0.04237	0.2501	0.04508	0.24993	0.04263	0.25028	0.04063
0.2501	0.04594	0.25028	0.04599	0.2501	0.04019	0.25028	0.04508	0.2501	0.0415	0.25046	0.04063
0.25028	0.04995	0.25046	0.04599	0.25028	0.04407	0.25046	0.04508	0.25028	0.04095	0.25064	0.04062
0.25046	0.05525	0.25064	0.04598	0.25046	0.0526	0.25064	0.04508	0.25046	0.04178	0.25081	0.04062
0.25064	0.04563	0.25081	0.04598	0.25064	0.04768	0.25081	0.04508	0.25064	0.03695	0.25099	0.04062
0.25081	0.05083	0.25099	0.04598	0.25081	0.04458	0.25099	0.04508	0.25081	0.04377	0.25117	0.04061
0.25099	0.04654	0.25117	0.04598	0.25099	0.04271	0.25117	0.04508	0.25099	0.04026	0.25135	0.04061
0.25117	0.04813	0.25135	0.04597	0.25117	0.0466	0.25135	0.04508	0.25117	0.04419	0.25153	0.04061
0.25135	0.05315	0.25153	0.04597	0.25135	0.04583	0.25153	0.04508	0.25135	0.04181	0.2517	0.0406
0.25153	0.04575	0.2517	0.04597	0.25153	0.04127	0.2517	0.04508	0.25153	0.03934	0.25188	0.0406
0.2517	0.04473	0.25188	0.04596	0.2517	0.03541	0.25188	0.04508	0.2517	0.03519	0.25206	0.0406
0.25188	0.04742	0.25206	0.04596	0.25188	0.04433	0.25206	0.04508	0.25188	0.03512	0.25224	0.04059
0.25206	0.05085	0.25224	0.04596	0.25206	0.04891	0.25224	0.04508	0.25206	0.0424	0.25241	0.04059
0.25224	0.04876	0.25241	0.04596	0.25224	0.04864	0.25241	0.04508	0.25224	0.04145	0.25259	0.04059
0.25241	0.05215	0.25259	0.04595	0.25241	0.04402	0.25259	0.04508	0.25241	0.04468	0.25277	0.04058
0.25259	0.04988	0.25277	0.04595	0.25259	0.04075	0.25277	0.04508	0.25259	0.04277	0.25295	0.04058
0.25277	0.04656	0.25295	0.04595	0.25277	0.04087	0.25295	0.04508	0.25277	0.04143	0.25313	0.04057
0.25295	0.04298	0.25313	0.04594	0.25295	0.04565	0.25313	0.04508	0.25295	0.04122	0.2533	0.04057
0.25313	0.05047	0.2533	0.04594	0.25313	0.04979	0.2533	0.04508	0.25313	0.04131	0.25348	0.04057
0.2533	0.0501	0.25348	0.04594	0.2533	0.04205	0.25348	0.04508	0.2533	0.03906	0.25366	0.04056
0.25348	0.04193	0.25366	0.04593	0.25348	0.0402	0.25366	0.04508	0.25348	0.03666	0.25384	0.04056
0.25366	0.04333	0.25384	0.04593	0.25366	0.04121	0.25384	0.04508	0.25366	0.04093	0.25401	0.04056
0.25384	0.04456	0.25401	0.04593	0.25384	0.04501	0.25401	0.04508	0.25384	0.04446	0.25419	0.04055
0.25401	0.04817	0.25419	0.04592	0.25401	0.04658	0.25419	0.04508	0.25401	0.0392	0.25437	0.04055
0.25419	0.05046	0.25437	0.04592	0.25419	0.04519	0.25437	0.04508	0.25419	0.04747	0.25455	0.04055
0.25437	0.04114	0.25455	0.04592	0.25437	0.04099	0.25455	0.04508	0.25437	0.04235	0.25473	0.04054
0.25455	0.05067	0.25473	0.04592	0.25455	0.04354	0.25473	0.04508	0.25455	0.04082	0.2549	0.04054
0.25473	0.04705	0.2549	0.04591	0.25473	0.04623	0.2549	0.04508	0.25473	0.04833	0.25508	0.04054
0.2549	0.04252	0.25508	0.04591	0.2549	0.04264	0.25508	0.04508	0.2549	0.04458	0.25526	0.04053
0.25508	0.03881	0.25526	0.04591	0.25508	0.03328	0.25526	0.04508	0.25508	0.03246	0.25544	0.04053
0.25526	0.04395	0.25544	0.0459	0.25526	0.04479	0.25544	0.04508	0.25526	0.03999	0.25561	0.04053
0.25544	0.04614	0.25561	0.0459	0.25544	0.04372	0.25561	0.04508	0.25544	0.04076	0.25579	0.04052
0.25561	0.05445	0.25579	0.0459	0.25561	0.04785	0.25579	0.04508	0.25561	0.04529	0.25597	0.04052
0.25579	0.04072	0.25597	0.04589	0.25579	0.04518	0.25597	0.04508	0.25579	0.03907	0.25615	0.04051
0.25597	0.03976	0.25615	0.04589	0.25597	0.04223	0.25615	0.04508	0.25597	0.04024	0.25633	0.04051
0.25615	0.04411	0.25633	0.04589	0.25615	0.04206	0.25633	0.04508	0.25615	0.0347	0.2565	0.04051
0.25633	0.04014	0.2565	0.04588	0.25633	0.03846	0.2565	0.04508	0.25633	0.03932	0.25668	0.0405
0.2565	0.04777	0.25668	0.04588	0.2565	0.04782	0.25668	0.04508	0.2565	0.04456	0.25686	0.0405
0.25668	0.04858	0.25686	0.04588	0.25668	0.04239	0.25686	0.04508	0.25668	0.0427	0.25704	0.0405
0.25686	0.04728	0.25704	0.04587	0.25686	0.04262	0.25704	0.04508	0.25686	0.04466	0.25721	0.04049
0.25704	0.05081	0.25721	0.04587	0.25704	0.0506	0.25721	0.04508	0.25704	0.04281	0.25739	0.04049
0.25721	0.04394	0.25739	0.04586	0.25721	0.04657	0.25739	0.04508	0.25721	0.04167	0.25757	0.04049
0.25739	0.04757	0.25757	0.04586	0.25739	0.04535	0.25757	0.04508	0.25739	0.04251	0.25775	0.04048
0.25757	0.04975	0.25775	0.04586	0.25757	0.04167	0.25775	0.04508	0.25757	0.04447	0.25793	0.04048
0.25775	0.05245	0.25793	0.04585	0.25775	0.04669	0.25793	0.04508	0.25775	0.04069	0.2581	0.04048
0.25793	0.04587	0.2581	0.04585	0.25793	0.04025	0.2581	0.04508	0.25793	0.03601	0.25828	0.04047
0.2581	0.04756	0.25828	0.04585	0.2581	0.04501	0.25828	0.04508	0.2581	0.04413	0.25846	0.04047
0.25828	0.05153	0.25846	0.04584	0.25828	0.05028	0.25846	0.04508	0.25828	0.04684	0.25864	0.04047
0.25846	0.04958	0.25864	0.04584	0.25846	0.04309	0.25864	0.04508	0.25846	0.04144	0.25881	0.04046
0.25864	0.04368	0.25881	0.04584	0.25864	0.04508	0.25881	0.04508	0.25864	0.03753	0.25899	0.04046
0.25881	0.05091	0.25899	0.04583	0.25881	0.04028	0.25899	0.04508	0.25881	0.04124	0.25917	0.04046
0.25899	0.04469	0.25917	0.04583	0.25899	0.045	0.25917	0.04508	0.25899	0.0426	0.25935	0.04045
0.25917	0.05251	0.25935	0.04583	0.25917	0.04551	0.25935	0.04508	0.25917	0.04177	0.25952	0.04045
0.25935	0.04511	0.25952	0.04582	0.25935	0.04097	0.25952	0.04508	0.25935	0.03315	0.2597	0.04044
0.25952	0.04575	0.2597	0.04582	0.25952	0.04638	0.2597	0.04508	0.25952	0.04438	0.25988	0.04044
0.2597	0.04976	0.25988	0.04581	0.2597	0.04894	0.25988	0.04508	0.2597	0.03899	0.26006	0.04044
0.25988	0.05027	0.26006	0.04581	0.25988	0.04212	0.26006	0.04508	0.25988	0.04116	0.26024	0.04043
0.26006	0.04391	0.26024	0.04581	0.26006	0.04282	0.26024	0.04508	0.26006	0.03424	0.26041	0.04043
0.26024	0.04894	0.26041	0.0458	0.26024	0.04574	0.26041	0.04508	0.26024	0.04345	0.26059	0.04043
0.26041	0.04937	0.26059	0.0458	0.26041	0.04542	0.26059	0.04508	0.26041	0.03902	0.26077	0.04042
0.26059	0.04637	0.26077	0.0458	0.26059	0.04667	0.26077	0.04508	0.26059	0.04253	0.26095	0.04042
0.26077	0.05021	0.26095	0.04579	0.26077	0.04633	0.26095	0.04508	0.26077	0.04487	0.26112	0.04042
0.26095	0.04241	0.26112	0.04579	0.26095	0.045	0.26112	0.04508	0.26095	0.04365	0.2613	0.04041
0.26112	0.05078	0.2613	0.04578	0.26112	0.03909	0.2613	0.04508	0.26112	0.03968	0.26148	0.04041
0.2613	0.04699	0.26148	0.04578	0.2613	0.04212	0.26148	0.04508	0.2613	0.04185	0.26166	0.04041
0.26148	0.04493	0.26166	0.04578	0.26148	0.04271	0.26166	0.04508	0.26148	0.03672	0.26184	0.0404
0.26166	0.0482	0.26184	0.04577	0.26166	0.04364	0.26184	0.04508	0.26166	0.03631	0.26201	0.0404
0.26184	0.04702	0.26201	0.04577	0.26184	0.04607	0.26201	0.04508	0.26184	0.04082	0.26219	0.0404
0.26201	0.04674	0.26219	0.04577	0.26201	0.04659	0.26219	0.04508	0.26201	0.04443	0.26237	0.04039
0.26219	0.04496	0.26237	0.04576	0.26219	0.04006	0.26237	0.04508	0.26219	0.03859	0.26255	0.04039
0.26237	0.04666	0.26255	0.04576	0.26237	0.03967	0.26255	0.04508	0.26237	0.03508	0.26272	0.04039
0.26255	0.049	0.26272	0.04575	0.26255	0.04478	0.26272	0.04508	0.26255	0.03934	0.2629	0.04038
0.26272	0.04661	0.2629	0.04575	0.26272	0.04587	0.2629	0.04508	0.26272	0.04299	0.26308	0.04038
0.2629	0.05143	0.26308	0.04575	0.2629	0.04015	0.26308	0.04508	0.2629	0.04669	0.26326	0.04038
0.26308	0.04721	0.26326	0.04574	0.26308	0.044	0.26326	0.04508	0.26308	0.03493	0.26344	0.04037
0.26326	0.05146	0.26344	0.04574	0.26326	0.05199	0.26344	0.04508	0.26326	0.04279	0.26361	0.04037
0.26344	0.0435	0.26361	0.04574	0.26344	0.04454	0.26361	0.04508	0.26344	0.04126	0.26379	0.04037
0.26361	0.05007	0.26379	0.04573	0.26361	0.0474	0.26379	0.04508	0.26361	0.04131	0.26397	0.04036
0.26379	0.04797	0.26397	0.04573	0.26379	0.04453	0.26397	0.04508	0.26379	0.03744	0.26415	0.04036
0.26397	0.05353	0.26415	0.04572	0.26397	0.04783	0.26415	0.04508	0.26397	0.04348	0.26432	0.04036
0.26415	0.04234	0.26432	0.04572	0.26415	0.04404	0.26432	0.04508	0.26415	0.03603	0.2645	0.04035
0.26432	0.04917	0.2645	0.04572	0.26432	0.04443	0.2645	0.04508	0.26432	0.04405	0.26468	0.04035
0.2645	0.05383	0.26468	0.04571	0.2645	0.04836	0.26468	0.04508	0.2645	0.04431	0.26486	0.04035
0.26468	0.05037	0.26486	0.04571	0.26468	0.04844	0.26486	0.04508	0.26468	0.04415	0.26504	0.04034
0.26486	0.04672	0.26504	0.0457	0.26486	0.04068	0.26504	0.04508	0.26486	0.04223	0.26521	0.04034
0.26504	0.04938	0.26521	0.0457	0.26504	0.05396	0.26521	0.04507	0.26504	0.04923	0.26539	0.04034
0.26521	0.0471	0.26539	0.0457	0.26521	0.04225	0.26539	0.04507	0.26521	0.04781	0.26557	0.04033
0.26539	0.05037	0.26557	0.04569	0.26539	0.04937	0.26557	0.04507	0.26539	0.03958	0.26575	0.04033
0.26557	0.04974	0.26575	0.04569	0.26557	0.04779	0.26575	0.04507	0.26557	0.04131	0.26592	0.04033
0.26575	0.05116	0.26592	0.04568	0.26575	0.04582	0.26592	0.04507	0.26575	0.03973	0.2661	0.04032
0.26592	0.0475	0.2661	0.04568	0.26592	0.04468	0.2661	0.04507	0.26592	0.04508	0.26628	0.04032
0.2661	0.05136	0.26628	0.04568	0.2661	0.04735	0.26628	0.04507	0.2661	0.04347	0.26646	0.04032
0.26628	0.05236	0.26646	0.04567	0.26628	0.04785	0.26646	0.04507	0.26628	0.04256	0.26664	0.04031
0.26646	0.04585	0.26664	0.04567	0.26646	0.04314	0.26664	0.04507	0.26646	0.04018	0.26681	0.04031
0.26664	0.04789	0.26681	0.04566	0.26664	0.04939	0.26681	0.04507	0.26664	0.03974	0.26699	0.04031
0.26681	0.04988	0.26699	0.04566	0.26681	0.04401	0.26699	0.04507	0.26681	0.035	0.26717	0.04031
0.26699	0.04809	0.26717	0.04566	0.26699	0.0474	0.26717	0.04507	0.26699	0.04277	0.26735	0.0403
0.26717	0.04694	0.26735	0.04565	0.26717	0.03835	0.26735	0.04507	0.26717	0.03836	0.26752	0.0403
0.26735	0.04455	0.26752	0.04565	0.26735	0.04517	0.26752	0.04507	0.26735	0.04179	0.2677	0.0403
0.26752	0.05188	0.2677	0.04564	0.26752	0.04706	0.2677	0.04507	0.26752	0.04199	0.26788	0.04029
0.2677	0.0499	0.26788	0.04564	0.2677	0.04553	0.26788	0.04507	0.2677	0.04161	0.26806	0.04029
0.26788	0.04763	0.26806	0.04564	0.26788	0.03725	0.26806	0.04507	0.26788	0.04479	0.26824	0.04029
0.26806	0.04819	0.26824	0.04563	0.26806	0.04283	0.26824	0.04507	0.26806	0.04397	0.26841	0.04028
0.26824	0.04701	0.26841	0.04563	0.26824	0.04683	0.26841	0.04507	0.26824	0.0419	0.26859	0.04028
0.26841	0.05096	0.26859	0.04563	0.26841	0.04579	0.26859	0.04507	0.26841	0.0426	0.26877	0.04028
0.26859	0.0488	0.26877	0.04562	0.26859	0.04444	0.26877	0.04507	0.26859	0.03485	0.26895	0.04027
0.26877	0.053	0.26895	0.04562	0.26877	0.05004	0.26895	0.04507	0.26877	0.04861	0.26912	0.04027
0.26895	0.04415	0.26912	0.04561	0.26895	0.047	0.26912	0.04507	0.26895	0.0466	0.2693	0.04027
0.26912	0.05248	0.2693	0.04561	0.26912	0.05099	0.2693	0.04507	0.26912	0.0453	0.26948	0.04027
0.2693	0.04834	0.26948	0.04561	0.2693	0.04588	0.26948	0.04507	0.2693	0.04664	0.26966	0.04026
0.26948	0.04873	0.26966	0.0456	0.26948	0.04808	0.26966	0.04507	0.26948	0.05052	0.26984	0.04026
0.26966	0.05298	0.26984	0.0456	0.26966	0.04325	0.26984	0.04507	0.26966	0.04811	0.27001	0.04026
0.26984	0.05807	0.27001	0.04559	0.26984	0.04912	0.27001	0.04507	0.26984	0.0446	0.27019	0.04025
0.27001	0.04558	0.27019	0.04559	0.27001	0.04262	0.27019	0.04506	0.27001	0.03923	0.27037	0.04025
0.27019	0.05284	0.27037	0.04559	0.27019	0.04262	0.27037	0.04506	0.27019	0.04139	0.27055	0.04025
0.27037	0.04357	0.27055	0.04558	0.27037	0.04177	0.27055	0.04506	0.27037	0.0393	0.27072	0.04025
0.27055	0.05032	0.27072	0.04558	0.27055	0.04524	0.27072	0.04506	0.27055	0.03822	0.2709	0.04024
0.27072	0.03942	0.2709	0.04557	0.27072	0.03919	0.2709	0.04506	0.27072	0.03953	0.27108	0.04024
0.2709	0.04896	0.27108	0.04557	0.2709	0.04664	0.27108	0.04506	0.2709	0.03646	0.27126	0.04024
0.27108	0.05327	0.27126	0.04557	0.27108	0.0493	0.27126	0.04506	0.27108	0.04722	0.27144	0.04023
0.27126	0.04172	0.27144	0.04556	0.27126	0.04439	0.27144	0.04506	0.27126	0.04451	0.27161	0.04023
0.27144	0.04284	0.27161	0.04556	0.27144	0.03633	0.27161	0.04506	0.27144	0.03912	0.27179	0.04023
0.27161	0.0435	0.27179	0.04555	0.27161	0.04698	0.27179	0.04506	0.27161	0.0375	0.27197	0.04023
0.27179	0.05157	0.27197	0.04555	0.27179	0.0454	0.27197	0.04506	0.27179	0.03865	0.27215	0.04022
0.27197	0.04363	0.27215	0.04555	0.27197	0.04734	0.27215	0.04506	0.27197	0.04318	0.27232	0.04022
0.27215	0.0493	0.27232	0.04554	0.27215	0.04495	0.27232	0.04506	0.27215	0.04376	0.2725	0.04022
0.27232	0.04838	0.2725	0.04554	0.27232	0.04118	0.2725	0.04506	0.27232	0.04149	0.27268	0.04021
0.2725	0.04936	0.27268	0.04553	0.2725	0.04419	0.27268	0.04506	0.2725	0.04136	0.27286	0.04021
0.27268	0.05043	0.27286	0.04553	0.27268	0.04787	0.27286	0.04506	0.27268	0.04391	0.27304	0.04021
0.27286	0.04586	0.27304	0.04553	0.27286	0.04483	0.27304	0.04506	0.27286	0.04822	0.27321	0.04021
0.27304	0.04513	0.27321	0.04552	0.27304	0.04468	0.27321	0.04506	0.27304	0.04929	0.27339	0.0402
0.27321	0.05491	0.27339	0.04552	0.27321	0.04548	0.27339	0.04506	0.27321	0.04492	0.27357	0.0402
0.27339	0.05831	0.27357	0.04551	0.27339	0.04198	0.27357	0.04506	0.27339	0.04225	0.27375	0.0402
0.27357	0.05027	0.27375	0.04551	0.27357	0.04433	0.27375	0.04506	0.27357	0.03965	0.27392	0.0402
0.27375	0.04969	0.27392	0.04551	0.27375	0.04693	0.27392	0.04506	0.27375	0.04383	0.2741	0.04019
0.27392	0.05008	0.2741	0.0455	0.27392	0.04738	0.2741	0.04506	0.27392	0.04701	0.27428	0.04019
0.2741	0.05286	0.27428	0.0455	0.2741	0.04833	0.27428	0.04505	0.2741	0.04479	0.27446	0.04019
0.27428	0.05055	0.27446	0.0455	0.27428	0.03849	0.27446	0.04505	0.27428	0.03867	0.27464	0.04019
0.27446	0.04694	0.27464	0.04549	0.27446	0.0517	0.27464	0.04505	0.27446	0.04231	0.27481	0.04018
0.27464	0.04244	0.27481	0.04549	0.27464	0.04307	0.27481	0.04505	0.27464	0.03677	0.27499	0.04018
0.27481	0.0468	0.27499	0.04548	0.27481	0.04385	0.27499	0.04505	0.27481	0.04251	0.27517	0.04018
0.27499	0.04712	0.27517	0.04548	0.27499	0.04937	0.27517	0.04505	0.27499	0.04357	0.27535	0.04018
0.27517	0.03986	0.27535	0.04548	0.27517	0.03473	0.27535	0.04505	0.27517	0.03419	0.27552	0.04017
0.27535	0.04783	0.27552	0.04547	0.27535	0.04471	0.27552	0.04505	0.27535	0.03898	0.2757	0.04017
0.27552	0.05074	0.2757	0.04547	0.27552	0.04395	0.2757	0.04505	0.27552	0.04014	0.27588	0.04017
0.2757	0.04685	0.27588	0.04546	0.2757	0.04348	0.27588	0.04505	0.2757	0.04112	0.27606	0.04017
0.27588	0.04746	0.27606	0.04546	0.27588	0.04434	0.27606	0.04505	0.27588	0.0467	0.27624	0.04016
0.27606	0.04585	0.27624	0.04546	0.27606	0.04661	0.27624	0.04505	0.27606	0.04121	0.27641	0.04016
0.27624	0.05086	0.27641	0.04545	0.27624	0.05035	0.27641	0.04505	0.27624	0.04445	0.27659	0.04016
0.27641	0.05456	0.27659	0.04545	0.27641	0.0481	0.27659	0.04505	0.27641	0.05002	0.27677	0.04016
0.27659	0.05287	0.27677	0.04545	0.27659	0.05124	0.27677	0.04505	0.27659	0.04137	0.27695	0.04015
0.27677	0.0468	0.27695	0.04544	0.27677	0.04668	0.27695	0.04505	0.27677	0.03673	0.27712	0.04015
0.27695	0.04729	0.27712	0.04544	0.27695	0.04849	0.27712	0.04505	0.27695	0.04996	0.2773	0.04015
0.27712	0.04409	0.2773	0.04543	0.27712	0.04823	0.2773	0.04505	0.27712	0.03514	0.27748	0.04015
0.2773	0.05227	0.27748	0.04543	0.2773	0.03887	0.27748	0.04505	0.2773	0.04591	0.27766	0.04015
0.27748	0.04509	0.27766	0.04543	0.27748	0.04214	0.27766	0.04505	0.27748	0.04198	0.27783	0.04014
0.27766	0.04779	0.27783	0.04542	0.27766	0.04617	0.27783	0.04505	0.27766	0.04148	0.27801	0.04014
0.27783	0.05054	0.27801	0.04542	0.27783	0.04937	0.27801	0.04505	0.27783	0.03914	0.27819	0.04014
0.27801	0.04884	0.27819	0.04542	0.27801	0.04486	0.27819	0.04504	0.27801	0.04027	0.27837	0.04014
0.27819	0.0527	0.27837	0.04541	0.27819	0.04167	0.27837	0.04504	0.27819	0.04211	0.27855	0.04013
0.27837	0.04442	0.27855	0.04541	0.27837	0.04053	0.27855	0.04504	0.27837	0.04109	0.27872	0.04013
0.27855	0.04796	0.27872	0.0454	0.27855	0.04956	0.27872	0.04504	0.27855	0.04494	0.2789	0.04013
0.27872	0.04338	0.2789	0.0454	0.27872	0.03837	0.2789	0.04504	0.27872	0.03917	0.27908	0.04013
0.2789	0.04509	0.27908	0.0454	0.2789	0.04069	0.27908	0.04504	0.2789	0.03722	0.27926	0.04013
0.27908	0.04136	0.27926	0.04539	0.27908	0.04632	0.27926	0.04504	0.27908	0.03579	0.27943	0.04012
0.27926	0.05153	0.27943	0.04539	0.27926	0.05197	0.27943	0.04504	0.27926	0.04956	0.27961	0.04012
0.27943	0.05168	0.27961	0.04539	0.27943	0.04817	0.27961	0.04504	0.27943	0.04187	0.27979	0.04012
0.27961	0.04648	0.27979	0.04538	0.27961	0.04597	0.27979	0.04504	0.27961	0.04062	0.27997	0.04012
0.27979	0.04893	0.27997	0.04538	0.27979	0.04525	0.27997	0.04504	0.27979	0.04377	0.28015	0.04012
0.27997	0.047	0.28015	0.04538	0.27997	0.0501	0.28015	0.04504	0.27997	0.04125	0.28032	0.04011
0.28015	0.04531	0.28032	0.04537	0.28015	0.04258	0.28032	0.04504	0.28015	0.03485	0.2805	0.04011
0.28032	0.05204	0.2805	0.04537	0.28032	0.05171	0.2805	0.04504	0.28032	0.04393	0.28068	0.04011
0.2805	0.04603	0.28068	0.04537	0.2805	0.04723	0.28068	0.04504	0.2805	0.03512	0.28086	0.04011
0.28068	0.04396	0.28086	0.04536	0.28068	0.04436	0.28086	0.04504	0.28068	0.03974	0.28103	0.04011
0.28086	0.04776	0.28103	0.04536	0.28086	0.04611	0.28103	0.04504	0.28086	0.03889	0.28121	0.0401
0.28103	0.04727	0.28121	0.04535	0.28103	0.04925	0.28121	0.04504	0.28103	0.04361	0.28139	0.0401
0.28121	0.05029	0.28139	0.04535	0.28121	0.0501	0.28139	0.04504	0.28121	0.04484	0.28157	0.0401
0.28139	0.04451	0.28157	0.04535	0.28139	0.03535	0.28157	0.04504	0.28139	0.0394	0.28175	0.0401
0.28157	0.05811	0.28175	0.04534	0.28157	0.05356	0.28175	0.04504	0.28157	0.04559	0.28192	0.0401
0.28175	0.04858	0.28192	0.04534	0.28175	0.04266	0.28192	0.04504	0.28175	0.04081	0.2821	0.0401
0.28192	0.04461	0.2821	0.04534	0.28192	0.04262	0.2821	0.04503	0.28192	0.04321	0.28228	0.04009
0.2821	0.05101	0.28228	0.04533	0.2821	0.04595	0.28228	0.04503	0.2821	0.04197	0.28246	0.04009
0.28228	0.05131	0.28246	0.04533	0.28228	0.04328	0.28246	0.04503	0.28228	0.04272	0.28263	0.04009
0.28246	0.0545	0.28263	0.04533	0.28246	0.05306	0.28263	0.04503	0.28246	0.04226	0.28281	0.04009
0.28263	0.05106	0.28281	0.04532	0.28263	0.04671	0.28281	0.04503	0.28263	0.04218	0.28299	0.04009
0.28281	0.04732	0.28299	0.04532	0.28281	0.04419	0.28299	0.04503	0.28281	0.03788	0.28317	0.04008
0.28299	0.04704	0.28317	0.04532	0.28299	0.05162	0.28317	0.04503	0.28299	0.04191	0.28335	0.04008
0.28317	0.05931	0.28335	0.04531	0.28317	0.045	0.28335	0.04503	0.28317	0.05085	0.28352	0.04008
0.28335	0.03811	0.28352	0.04531	0.28335	0.04553	0.28352	0.04503	0.28335	0.04229	0.2837	0.04008
0.28352	0.04778	0.2837	0.04531	0.28352	0.0437	0.2837	0.04503	0.28352	0.0373	0.28388	0.04008
0.2837	0.05069	0.28388	0.0453	0.2837	0.04072	0.28388	0.04503	0.2837	0.03795	0.28406	0.04008
0.28388	0.05429	0.28406	0.0453	0.28388	0.04715	0.28406	0.04503	0.28388	0.04278	0.28423	0.04007
0.28406	0.05077	0.28423	0.0453	0.28406	0.04507	0.28423	0.04503	0.28406	0.0527	0.28441	0.04007
0.28423	0.04908	0.28441	0.04529	0.28423	0.04748	0.28441	0.04503	0.28423	0.04089	0.28459	0.04007
0.28441	0.04996	0.28459	0.04529	0.28441	0.05078	0.28459	0.04503	0.28441	0.0465	0.28477	0.04007
0.28459	0.04232	0.28477	0.04529	0.28459	0.04079	0.28477	0.04503	0.28459	0.03578	0.28495	0.04007
0.28477	0.05652	0.28495	0.04528	0.28477	0.04903	0.28495	0.04503	0.28477	0.04587	0.28512	0.04007
0.28495	0.04823	0.28512	0.04528	0.28495	0.04715	0.28512	0.04503	0.28495	0.05074	0.2853	0.04007
0.28512	0.04575	0.2853	0.04528	0.28512	0.04365	0.2853	0.04503	0.28512	0.04541	0.28548	0.04006
0.2853	0.04646	0.28548	0.04528	0.2853	0.04847	0.28548	0.04503	0.2853	0.04261	0.28566	0.04006
0.28548	0.05337	0.28566	0.04527	0.28548	0.05123	0.28566	0.04503	0.28548	0.04293	0.28583	0.04006
0.28566	0.04418	0.28583	0.04527	0.28566	0.04751	0.28583	0.04503	0.28566	0.047	0.28601	0.04006
0.28583	0.04661	0.28601	0.04527	0.28583	0.0353	0.28601	0.04503	0.28583	0.03934	0.28619	0.04006
0.28601	0.04787	0.28619	0.04526	0.28601	0.04199	0.28619	0.04503	0.28601	0.04007	0.28637	0.04006
0.28619	0.04521	0.28637	0.04526	0.28619	0.0416	0.28637	0.04502	0.28619	0.0434	0.28655	0.04006
0.28637	0.05217	0.28655	0.04526	0.28637	0.04465	0.28655	0.04502	0.28637	0.05358	0.28672	0.04005
0.28655	0.05698	0.28672	0.04525	0.28655	0.04955	0.28672	0.04502	0.28655	0.05151	0.2869	0.04005
0.28672	0.05555	0.2869	0.04525	0.28672	0.04796	0.2869	0.04502	0.28672	0.0507	0.28708	0.04005
0.2869	0.05469	0.28708	0.04525	0.2869	0.05643	0.28708	0.04502	0.2869	0.0505	0.28726	0.04005
0.28708	0.04349	0.28726	0.04524	0.28708	0.04925	0.28726	0.04502	0.28708	0.03776	0.28743	0.04005
0.28726	0.04588	0.28743	0.04524	0.28726	0.04256	0.28743	0.04502	0.28726	0.04466	0.28761	0.04005
0.28743	0.05271	0.28761	0.04524	0.28743	0.04391	0.28761	0.04502	0.28743	0.04273	0.28779	0.04005
0.28761	0.0431	0.28779	0.04524	0.28761	0.04438	0.28779	0.04502	0.28761	0.03742	0.28797	0.04005
0.28779	0.04578	0.28797	0.04523	0.28779	0.04046	0.28797	0.04502	0.28779	0.03758	0.28815	0.04004
0.28797	0.04958	0.28815	0.04523	0.28797	0.04233	0.28815	0.04502	0.28797	0.0427	0.28832	0.04004
0.28815	0.05061	0.28832	0.04523	0.28815	0.05392	0.28832	0.04502	0.28815	0.04236	0.2885	0.04004
0.28832	0.04532	0.2885	0.04522	0.28832	0.05127	0.2885	0.04502	0.28832	0.04178	0.28868	0.04004
0.2885	0.04566	0.28868	0.04522	0.2885	0.03958	0.28868	0.04502	0.2885	0.04028	0.28886	0.04004
0.28868	0.04505	0.28886	0.04522	0.28868	0.04988	0.28886	0.04502	0.28868	0.05315	0.28903	0.04004
0.28886	0.03713	0.28903	0.04522	0.28886	0.04831	0.28903	0.04502	0.28886	0.04712	0.28921	0.04004
0.28903	0.06314	0.28921	0.04521	0.28903	0.05417	0.28921	0.04502	0.28903	0.05913	0.28939	0.04004
0.28921	0.05032	0.28939	0.04521	0.28921	0.03957	0.28939	0.04502	0.28921	0.04127	0.28957	0.04004
0.28939	0.04984	0.28957	0.04521	0.28939	0.0523	0.28957	0.04502	0.28939	0.04637	0.28975	0.04003
0.28957	0.03626	0.28975	0.0452	0.28957	0.03423	0.28975	0.04502	0.28957	0.03431	0.28992	0.04003
0.28975	0.06346	0.28992	0.0452	0.28975	0.05607	0.28992	0.04502	0.28975	0.03956	0.2901	0.04003
0.28992	0.0553	0.2901	0.0452	0.28992	0.04391	0.2901	0.04502	0.28992	0.04185	0.29028	0.04003
0.2901	0.05085	0.29028	0.0452	0.2901	0.03161	0.29028	0.04502	0.2901	0.03875	0.29046	0.04003
0.29028	0.06319	0.29046	0.04519	0.29028	0.05653	0.29046	0.04502	0.29028	0.042	0.29063	0.04003
0.29046	0.04181	0.29063	0.04519	0.29046	0.04549	0.29063	0.04502	0.29046	0.06906	0.29081	0.04003
0.29063	0.071	0.29081	0.04519	0.29063	0.05247	0.29081	0.04502	0.29063	0.05463	0.29099	0.04003
0.29081	0.02492	0.29099	0.04519	0.29081	0.02193	0.29099	0.04502	0.29081	0.0124	0.29117	0.04003
0.29099	0.07269	0.29117	0.04518	0.29099	0.03425	0.29117	0.04502	0.29099	0.05909	0.29135	0.04003
0.29117	0.06755	0.29135	0.04518	0.29117	0.05943	0.29135	0.04501	0.29117	0.07772	0.29152	0.04002
0.29135	0.01842	0.29152	0.04518	0.29135	0.0595	0.29152	0.04501	0.29135	0.05206	0.29152	0.04002
0.29152	0.00283							0.29152	0.04798

## Sheet: Figure 3a
Different systems	Half-life (Days)
3 mg/ml DMSO	148
3 mg/ml Water	233
3 mg/ml Gel	4674

## Sheet: Figure 3c
Azo-FV gel
Q (A-1)	Intensity (cm-1)	Q (A-1)	Intensity (cm-1)	Q (A-1)	Intensity (cm-1)	Q (A-1)	Intensity (cm-1)	Q (A-1)	Intensity (cm-1)	Q (A-1)	Intensity (cm-1)
Azo-FV trans gel				Azo-FV cis gel				Azo-FV re-trans gel
Raw	Raw	Fit	Fit	Raw	Raw	Fit	Fit	Raw	Raw	Fit	Fit
0.00318	72.2508	0.00336	56.0525	0.00318	62.0585	0.00336	46.5114	0.00318	59.8254	0.00354	37.3996
0.00336	57.5058	0.00354	46.0429	0.00336	49.4879	0.00354	38.3469	0.00336	47.7857	0.00372	31.0174
0.00354	47.6636	0.00372	38.1928	0.00354	39.8444	0.00372	31.9191	0.00354	39.2392	0.0039	25.9546
0.00372	39.1099	0.0039	31.9641	0.00372	32.9532	0.0039	26.8002	0.00372	32.3704	0.00407	21.8957
0.0039	32.534	0.00407	26.9695	0.0039	27.7809	0.00407	22.6811	0.0039	26.7757	0.00425	18.61
0.00407	27.2545	0.00425	22.9255	0.00407	22.8219	0.00425	19.3348	0.00407	21.9565	0.00443	15.9266
0.00425	22.3046	0.00443	19.6221	0.00425	18.8725	0.00443	16.5926	0.00425	18.1036	0.00461	13.7172
0.00443	19.4098	0.00461	16.9017	0.00443	16.1291	0.00461	14.3273	0.00443	15.8584	0.00478	11.8842
0.00461	16.346	0.00478	14.6444	0.00461	13.501	0.00478	12.4421	0.00461	13.1562	0.00496	10.3531
0.00478	13.8101	0.00496	12.7584	0.00478	11.5482	0.00496	10.8626	0.00478	11.2696	0.00514	9.06567
0.00496	12.2709	0.00514	11.1725	0.00496	10.5102	0.00514	9.5306	0.00496	9.74531	0.00532	7.97674
0.00514	10.6893	0.00532	9.83077	0.00514	8.82143	0.00532	8.4008	0.00514	8.49164	0.0055	7.05049
0.00532	9.4329	0.0055	8.68933	0.00532	7.92224	0.0055	7.43716	0.00532	7.60053	0.00567	6.25848
0.0055	8.2118	0.00567	7.71318	0.0055	7.09457	0.00567	6.61102	0.0055	6.66546	0.00585	5.57792
0.00567	7.23775	0.00585	6.87426	0.00567	6.23851	0.00585	5.89932	0.00567	5.92072	0.00603	4.99042
0.00585	6.64613	0.00603	6.14995	0.00585	5.48388	0.00603	5.28342	0.00585	5.35162	0.00621	4.48105
0.00603	5.84107	0.00621	5.52188	0.00603	4.9363	0.00621	4.74814	0.00603	4.69515	0.00638	4.03762
0.00621	5.36856	0.00638	4.97503	0.00621	4.66137	0.00638	4.28106	0.00621	4.46846	0.00656	3.65008
0.00638	4.87825	0.00656	4.49706	0.00638	4.05891	0.00656	3.87194	0.00638	3.81246	0.00674	3.31015
0.00656	4.3678	0.00674	4.07775	0.00656	3.68243	0.00674	3.51228	0.00656	3.51456	0.00692	3.01095
0.00674	3.95194	0.00692	3.70864	0.00674	3.40167	0.00692	3.19505	0.00674	3.2864	0.0071	2.74674
0.00692	3.74083	0.0071	3.38265	0.00692	3.11844	0.0071	2.91432	0.00692	2.96785	0.00727	2.51269
0.0071	3.4494	0.00727	3.09384	0.0071	2.97768	0.00727	2.66513	0.0071	2.79473	0.00745	2.30474
0.00727	3.06966	0.00745	2.83722	0.00727	2.63725	0.00745	2.44329	0.00727	2.43045	0.00763	2.11946
0.00745	2.86108	0.00763	2.60854	0.00745	2.39507	0.00763	2.24525	0.00745	2.23291	0.00781	1.95394
0.00763	2.69979	0.00781	2.40422	0.00763	2.28636	0.00781	2.068	0.00763	2.19816	0.00798	1.80568
0.00781	2.4924	0.00798	2.22119	0.00781	2.11619	0.00798	1.90893	0.00781	2.02452	0.00816	1.67255
0.00798	2.31117	0.00816	2.05684	0.00798	1.97182	0.00816	1.76585	0.00798	1.92772	0.00834	1.55274
0.00816	2.17184	0.00834	1.9089	0.00816	1.8291	0.00834	1.63685	0.00816	1.78935	0.00852	1.44467
0.00834	1.98235	0.00852	1.77544	0.00834	1.70611	0.00852	1.52028	0.00834	1.65672	0.0087	1.34696
0.00852	1.92382	0.0087	1.65479	0.00852	1.59732	0.0087	1.41472	0.00852	1.53241	0.00887	1.25846
0.0087	1.77309	0.00887	1.54548	0.0087	1.50722	0.00887	1.31895	0.0087	1.45185	0.00905	1.17813
0.00887	1.7242	0.00905	1.44626	0.00887	1.4412	0.00905	1.23187	0.00887	1.48421	0.00923	1.10507
0.00905	1.53785	0.00923	1.35601	0.00905	1.32971	0.00923	1.15256	0.00905	1.30594	0.00941	1.03851
0.00923	1.52962	0.00941	1.27379	0.00923	1.22684	0.00941	1.08019	0.00923	1.27036	0.00958	0.97777
0.00941	1.41945	0.00958	1.19873	0.00941	1.18984	0.00958	1.01403	0.00941	1.19823	0.00976	0.92223
0.00958	1.30225	0.00976	1.13011	0.00958	1.12553	0.00976	0.95346	0.00958	1.10605	0.00994	0.87137
0.00976	1.20131	0.00994	1.06727	0.00976	1.00251	0.00994	0.89791	0.00976	1.01415	0.01012	0.82472
0.00994	1.18931	0.01012	1.00962	0.00994	1.0173	0.01012	0.84688	0.00994	0.98364	0.0103	0.78186
0.01012	1.11271	0.0103	0.95666	0.01012	0.96139	0.0103	0.79994	0.01012	0.91155	0.01047	0.74244
0.0103	1.05006	0.01047	0.90793	0.0103	0.87956	0.01047	0.7567	0.0103	0.87647	0.01065	0.70612
0.01047	1.03694	0.01065	0.86304	0.01047	0.85841	0.01065	0.7168	0.01047	0.87863	0.01083	0.67261
0.01065	0.95257	0.01083	0.82162	0.01065	0.79218	0.01083	0.67995	0.01065	0.7971	0.01101	0.64165
0.01083	0.91276	0.01101	0.78336	0.01083	0.74604	0.01101	0.64586	0.01083	0.74201	0.01118	0.61301
0.01101	0.81407	0.01118	0.74796	0.01101	0.68771	0.01118	0.61428	0.01101	0.73383	0.01136	0.58649
0.01118	0.82662	0.01136	0.71517	0.01118	0.72165	0.01136	0.585	0.01118	0.65504	0.01154	0.5619
0.01136	0.76573	0.01154	0.68477	0.01136	0.62959	0.01154	0.55781	0.01136	0.66122	0.01172	0.53907
0.01154	0.70525	0.01172	0.65654	0.01154	0.56375	0.01172	0.53254	0.01154	0.59035	0.0119	0.51785
0.01172	0.68422	0.0119	0.6303	0.01172	0.57692	0.0119	0.50902	0.01172	0.59494	0.01207	0.4981
0.0119	0.6597	0.01207	0.60588	0.0119	0.56554	0.01207	0.48711	0.0119	0.56232	0.01225	0.4797
0.01207	0.62021	0.01225	0.58314	0.01207	0.48571	0.01225	0.46668	0.01207	0.52446	0.01243	0.46255
0.01225	0.60976	0.01243	0.56193	0.01225	0.52724	0.01243	0.44761	0.01225	0.52804	0.01261	0.44654
0.01243	0.5428	0.01261	0.54213	0.01243	0.46262	0.01261	0.42978	0.01243	0.48572	0.01278	0.43157
0.01261	0.54173	0.01278	0.52363	0.01261	0.47551	0.01278	0.41311	0.01261	0.47158	0.01296	0.41758
0.01278	0.51301	0.01296	0.50632	0.01278	0.41193	0.01296	0.3975	0.01278	0.44902	0.01314	0.40448
0.01296	0.49505	0.01314	0.49012	0.01296	0.41708	0.01314	0.38287	0.01296	0.42306	0.01332	0.3922
0.01314	0.46677	0.01332	0.47494	0.01314	0.39096	0.01332	0.36914	0.01314	0.40293	0.0135	0.38069
0.01332	0.49088	0.0135	0.4607	0.01332	0.38466	0.0135	0.35626	0.01332	0.40059	0.01367	0.36988
0.0135	0.4459	0.01367	0.44734	0.0135	0.37975	0.01367	0.34415	0.0135	0.38344	0.01385	0.35972
0.01367	0.42149	0.01385	0.43478	0.01367	0.34841	0.01385	0.33276	0.01367	0.3551	0.01403	0.35017
0.01385	0.40568	0.01403	0.42297	0.01385	0.32594	0.01403	0.32204	0.01385	0.34198	0.01421	0.34118
0.01403	0.40851	0.01421	0.41186	0.01403	0.33937	0.01421	0.31194	0.01403	0.34616	0.01438	0.33272
0.01421	0.37203	0.01438	0.40139	0.01421	0.30774	0.01438	0.30243	0.01421	0.3213	0.01456	0.32473
0.01438	0.38779	0.01456	0.39152	0.01438	0.3154	0.01456	0.29345	0.01438	0.32127	0.01474	0.31721
0.01456	0.34296	0.01474	0.38221	0.01456	0.2526	0.01474	0.28497	0.01456	0.28253	0.01492	0.3101
0.01474	0.35763	0.01492	0.37343	0.01474	0.28124	0.01492	0.27695	0.01474	0.29592	0.0151	0.30339
0.01492	0.37915	0.0151	0.36513	0.01492	0.29059	0.0151	0.26938	0.01492	0.33632	0.01527	0.29704
0.0151	0.31482	0.01527	0.35728	0.0151	0.26673	0.01527	0.26221	0.0151	0.27654	0.01545	0.29103
0.01527	0.33402	0.01545	0.34986	0.01527	0.25081	0.01545	0.25542	0.01527	0.2959	0.01563	0.28534
0.01545	0.35243	0.01563	0.34283	0.01545	0.24911	0.01563	0.24899	0.01545	0.28093	0.01581	0.27996
0.01563	0.33591	0.01581	0.33617	0.01563	0.2447	0.01581	0.24289	0.01563	0.25472	0.01598	0.27485
0.01581	0.34957	0.01598	0.32986	0.01581	0.26566	0.01598	0.23711	0.01581	0.26397	0.01616	0.27
0.01598	0.33098	0.01616	0.32387	0.01598	0.23657	0.01616	0.23162	0.01598	0.23619	0.01634	0.2654
0.01616	0.33551	0.01634	0.31818	0.01616	0.2496	0.01634	0.2264	0.01616	0.27028	0.01652	0.26103
0.01634	0.3324	0.01652	0.31279	0.01634	0.20794	0.01652	0.22144	0.01634	0.24466	0.0167	0.25688
0.01652	0.34414	0.0167	0.30765	0.01652	0.20938	0.0167	0.21672	0.01652	0.22708	0.01687	0.25292
0.0167	0.30005	0.01687	0.30277	0.0167	0.20015	0.01687	0.21223	0.0167	0.24183	0.01705	0.24916
0.01687	0.30305	0.01705	0.29813	0.01687	0.18678	0.01705	0.20796	0.01687	0.21867	0.01723	0.24558
0.01705	0.29599	0.01723	0.29371	0.01705	0.19618	0.01723	0.20388	0.01705	0.21766	0.01741	0.24217
0.01723	0.30163	0.01741	0.2895	0.01723	0.20034	0.01741	0.2	0.01723	0.22835	0.01758	0.23892
0.01741	0.27991	0.01758	0.28548	0.01741	0.19268	0.01758	0.19629	0.01741	0.21225	0.01776	0.23581
0.01758	0.29128	0.01776	0.28165	0.01758	0.18305	0.01776	0.19276	0.01758	0.20625	0.01794	0.23285
0.01776	0.30125	0.01794	0.27799	0.01776	0.19207	0.01794	0.18938	0.01776	0.2126	0.01812	0.23002
0.01794	0.2794	0.01812	0.2745	0.01794	0.17152	0.01812	0.18615	0.01794	0.21138	0.0183	0.22731
0.01812	0.25965	0.0183	0.27117	0.01812	0.16607	0.0183	0.18307	0.01812	0.2078	0.01847	0.22473
0.0183	0.27471	0.01847	0.26798	0.0183	0.17121	0.01847	0.18012	0.0183	0.20561	0.01865	0.22226
0.01847	0.26509	0.01865	0.26493	0.01847	0.16258	0.01865	0.17729	0.01847	0.20005	0.01883	0.21989
0.01865	0.27267	0.01883	0.26201	0.01865	0.17184	0.01883	0.17459	0.01865	0.20889	0.01901	0.21762
0.01883	0.24667	0.01901	0.25922	0.01883	0.154	0.01901	0.172	0.01883	0.19695	0.01918	0.21545
0.01901	0.25574	0.01918	0.25655	0.01901	0.16834	0.01918	0.16952	0.01901	0.20042	0.01936	0.21336
0.01918	0.24748	0.01936	0.25398	0.01918	0.17158	0.01936	0.16714	0.01918	0.22215	0.01954	0.21137
0.01936	0.25152	0.01954	0.25152	0.01936	0.17955	0.01954	0.16485	0.01936	0.19606	0.01972	0.20945
0.01954	0.24214	0.01972	0.24916	0.01954	0.15323	0.01972	0.16266	0.01954	0.18708	0.0199	0.20761
0.01972	0.23922	0.0199	0.2469	0.01972	0.15597	0.0199	0.16056	0.01972	0.1902	0.02007	0.20584
0.0199	0.23698	0.02007	0.24472	0.0199	0.14112	0.02007	0.15853	0.0199	0.18823	0.02025	0.20414
0.02007	0.22914	0.02025	0.24263	0.02007	0.15622	0.02025	0.15659	0.02007	0.19311	0.02043	0.2025
0.02025	0.23228	0.02043	0.24062	0.02025	0.15876	0.02043	0.15472	0.02025	0.17867	0.02061	0.20093
0.02043	0.2265	0.02061	0.23869	0.02043	0.14627	0.02061	0.15292	0.02043	0.16925	0.02078	0.19941
0.02061	0.2462	0.02078	0.23683	0.02061	0.16745	0.02078	0.15119	0.02061	0.18685	0.02096	0.19796
0.02078	0.2392	0.02096	0.23504	0.02078	0.14997	0.02096	0.14952	0.02078	0.18349	0.02114	0.19655
0.02096	0.23366	0.02114	0.23332	0.02096	0.14544	0.02114	0.14791	0.02096	0.19444	0.02132	0.1952
0.02114	0.22218	0.02132	0.23165	0.02114	0.14547	0.02132	0.14636	0.02114	0.17521	0.02149	0.19389
0.02132	0.21074	0.02149	0.23005	0.02132	0.14988	0.02149	0.14487	0.02132	0.17895	0.02167	0.19263
0.02149	0.21271	0.02167	0.22851	0.02149	0.13767	0.02167	0.14343	0.02149	0.16078	0.02185	0.19141
0.02167	0.22208	0.02185	0.22702	0.02167	0.14134	0.02185	0.14204	0.02167	0.18473	0.02203	0.19023
0.02185	0.2066	0.02203	0.22558	0.02185	0.14194	0.02203	0.14069	0.02185	0.17142	0.02221	0.1891
0.02203	0.20445	0.02221	0.22419	0.02203	0.14369	0.02221	0.1394	0.02203	0.16854	0.02238	0.188
0.02221	0.2027	0.02238	0.22284	0.02221	0.14655	0.02238	0.13814	0.02221	0.18229	0.02256	0.18693
0.02238	0.21776	0.02256	0.22155	0.02238	0.1392	0.02256	0.13693	0.02238	0.18297	0.02274	0.18591
0.02256	0.20078	0.02274	0.22029	0.02256	0.12241	0.02274	0.13576	0.02256	0.16839	0.02292	0.18491
0.02274	0.19575	0.02292	0.21907	0.02274	0.12251	0.02292	0.13462	0.02274	0.17738	0.02309	0.18395
0.02292	0.20787	0.02309	0.2179	0.02292	0.12162	0.02309	0.13352	0.02292	0.16542	0.02327	0.18301
0.02309	0.20389	0.02327	0.21676	0.02309	0.13546	0.02327	0.13246	0.02309	0.17008	0.02345	0.1821
0.02327	0.2076	0.02345	0.21565	0.02327	0.12777	0.02345	0.13143	0.02327	0.16669	0.02363	0.18122
0.02345	0.19456	0.02363	0.21458	0.02345	0.11537	0.02363	0.13043	0.02345	0.15926	0.02381	0.18037
0.02363	0.18402	0.02381	0.21355	0.02363	0.11966	0.02381	0.12946	0.02363	0.17233	0.02398	0.17954
0.02381	0.18814	0.02398	0.21254	0.02381	0.11562	0.02398	0.12852	0.02381	0.15097	0.02416	0.17874
0.02398	0.19148	0.02416	0.21156	0.02398	0.12456	0.02416	0.12761	0.02398	0.1578	0.02434	0.17796
0.02416	0.2013	0.02434	0.21061	0.02416	0.13279	0.02434	0.12672	0.02416	0.16374	0.02452	0.1772
0.02434	0.18581	0.02452	0.20969	0.02434	0.11621	0.02452	0.12586	0.02434	0.15325	0.02469	0.17646
0.02452	0.19633	0.02469	0.2088	0.02452	0.12746	0.02469	0.12503	0.02452	0.15402	0.02487	0.17574
0.02469	0.19262	0.02487	0.20793	0.02469	0.12005	0.02487	0.12421	0.02469	0.16502	0.02505	0.17504
0.02487	0.19401	0.02505	0.20708	0.02487	0.1266	0.02505	0.12342	0.02487	0.16225	0.02523	0.17435
0.02505	0.17937	0.02523	0.20625	0.02505	0.10804	0.02523	0.12266	0.02505	0.14573	0.02541	0.17369
0.02523	0.18917	0.02541	0.20545	0.02523	0.11733	0.02541	0.12191	0.02523	0.15017	0.02558	0.17304
0.02541	0.17976	0.02558	0.20467	0.02541	0.12757	0.02558	0.12118	0.02541	0.15488	0.02576	0.17241
0.02558	0.17236	0.02576	0.20391	0.02558	0.11795	0.02576	0.12047	0.02558	0.16237	0.02594	0.17179
0.02576	0.17069	0.02594	0.20316	0.02576	0.11228	0.02594	0.11978	0.02576	0.15096	0.02612	0.17119
0.02594	0.19261	0.02612	0.20244	0.02594	0.11705	0.02612	0.1191	0.02594	0.15099	0.02629	0.1706
0.02612	0.17489	0.02629	0.20173	0.02612	0.0996	0.02629	0.11845	0.02612	0.1458	0.02647	0.17003
0.02629	0.16988	0.02647	0.20104	0.02629	0.11919	0.02647	0.11781	0.02629	0.1638	0.02665	0.16947
0.02647	0.17957	0.02665	0.20037	0.02647	0.10634	0.02665	0.11718	0.02647	0.14295	0.02683	0.16892
0.02665	0.18051	0.02683	0.19971	0.02665	0.11358	0.02683	0.11657	0.02665	0.15532	0.02701	0.16838
0.02683	0.18477	0.02701	0.19907	0.02683	0.12546	0.02701	0.11597	0.02683	0.15474	0.02718	0.16786
0.02701	0.17356	0.02718	0.19844	0.02701	0.11228	0.02718	0.11539	0.02701	0.15866	0.02736	0.16734
0.02718	0.18495	0.02736	0.19783	0.02718	0.10927	0.02736	0.11482	0.02718	0.15439	0.02754	0.16684
0.02736	0.17586	0.02754	0.19723	0.02736	0.11042	0.02754	0.11427	0.02736	0.1514	0.02772	0.16635
0.02754	0.1738	0.02772	0.19664	0.02754	0.11131	0.02772	0.11372	0.02754	0.1663	0.02789	0.16586
0.02772	0.17659	0.02789	0.19606	0.02772	0.09757	0.02789	0.11319	0.02772	0.13273	0.02807	0.16539
0.02789	0.17927	0.02807	0.1955	0.02789	0.10316	0.02807	0.11267	0.02789	0.14436	0.02825	0.16493
0.02807	0.17011	0.02825	0.19494	0.02807	0.10397	0.02825	0.11216	0.02807	0.14078	0.02843	0.16447
0.02825	0.17829	0.02843	0.1944	0.02825	0.11014	0.02843	0.11166	0.02825	0.16226	0.02861	0.16402
0.02843	0.17408	0.02861	0.19387	0.02843	0.1044	0.02861	0.11117	0.02843	0.1478	0.02878	0.16358
0.02861	0.17134	0.02878	0.19335	0.02861	0.11216	0.02878	0.11069	0.02861	0.15033	0.02896	0.16315
0.02878	0.16411	0.02896	0.19283	0.02878	0.08926	0.02896	0.11022	0.02878	0.14102	0.02914	0.16272
0.02896	0.17354	0.02914	0.19233	0.02896	0.10877	0.02914	0.10976	0.02896	0.13721	0.02932	0.16231
0.02914	0.16617	0.02932	0.19184	0.02914	0.10823	0.02932	0.10931	0.02914	0.13833	0.02949	0.1619
0.02932	0.17729	0.02949	0.19135	0.02932	0.11144	0.02949	0.10886	0.02932	0.14311	0.02967	0.16149
0.02949	0.1772	0.02967	0.19088	0.02949	0.10538	0.02967	0.10843	0.02949	0.13865	0.02985	0.16109
0.02967	0.16856	0.02985	0.19041	0.02967	0.10264	0.02985	0.108	0.02967	0.13617	0.03003	0.1607
0.02985	0.1766	0.03003	0.18995	0.02985	0.10922	0.03003	0.10758	0.02985	0.14587	0.03021	0.16032
0.03003	0.16282	0.03021	0.18949	0.03003	0.10389	0.03021	0.10716	0.03003	0.14025	0.03038	0.15994
0.03021	0.16962	0.03038	0.18905	0.03021	0.09429	0.03038	0.10676	0.03021	0.14214	0.03056	0.15956
0.03038	0.16386	0.03056	0.18861	0.03038	0.10829	0.03056	0.10636	0.03038	0.15228	0.03074	0.15919
0.03056	0.17425	0.03074	0.18817	0.03056	0.09897	0.03074	0.10596	0.03056	0.15028	0.03092	0.15883
0.03074	0.15919	0.03092	0.18775	0.03074	0.09689	0.03092	0.10558	0.03074	0.13497	0.03109	0.15847
0.03092	0.17682	0.03109	0.18732	0.03092	0.10589	0.03109	0.1052	0.03092	0.14494	0.03127	0.15811
0.03109	0.16452	0.03127	0.18691	0.03109	0.09975	0.03127	0.10482	0.03109	0.1457	0.03145	0.15776
0.03127	0.18059	0.03145	0.1865	0.03127	0.10587	0.03145	0.10445	0.03127	0.15093	0.03163	0.15742
0.03145	0.16729	0.03163	0.1861	0.03145	0.10331	0.03163	0.10409	0.03145	0.14678	0.03181	0.15708
0.03163	0.17922	0.03181	0.1857	0.03163	0.10293	0.03181	0.10373	0.03163	0.14288	0.03198	0.15674
0.03181	0.16946	0.03198	0.18531	0.03181	0.1046	0.03198	0.10338	0.03181	0.14599	0.03216	0.1564
0.03198	0.16744	0.03216	0.18492	0.03198	0.10027	0.03216	0.10303	0.03198	0.13522	0.03234	0.15607
0.03216	0.17681	0.03234	0.18453	0.03216	0.10547	0.03234	0.10269	0.03216	0.14371	0.03252	0.15575
0.03234	0.17021	0.03252	0.18415	0.03234	0.09893	0.03252	0.10235	0.03234	0.14061	0.03269	0.15542
0.03252	0.16546	0.03269	0.18378	0.03252	0.10292	0.03269	0.10202	0.03252	0.13654	0.03287	0.1551
0.03269	0.17906	0.03287	0.18341	0.03269	0.10663	0.03287	0.10169	0.03269	0.15433	0.03305	0.15479
0.03287	0.17559	0.03305	0.18304	0.03287	0.10528	0.03305	0.10136	0.03287	0.15263	0.03323	0.15447
0.03305	0.17731	0.03323	0.18268	0.03305	0.09895	0.03323	0.10104	0.03305	0.1432	0.03341	0.15416
0.03323	0.17405	0.03341	0.18232	0.03323	0.10051	0.03341	0.10072	0.03323	0.13686	0.03358	0.15386
0.03341	0.18222	0.03358	0.18197	0.03341	0.09788	0.03358	0.10041	0.03341	0.13646	0.03376	0.15355
0.03358	0.17045	0.03376	0.18161	0.03358	0.10442	0.03376	0.1001	0.03358	0.13738	0.03394	0.15325
0.03376	0.17323	0.03394	0.18127	0.03376	0.09554	0.03394	0.09979	0.03376	0.14904	0.03412	0.15295
0.03394	0.15462	0.03412	0.18092	0.03394	0.08448	0.03412	0.09949	0.03394	0.14228	0.03429	0.15265
[truncated: 1,455 more rows]

## Sheet: Figure 3d
Azo-FV gel
[truncated: 43 more rows]

## Sheet: Figure 4b
Azo-FV 200 mg/mL
[truncated: 23 more rows]

[truncated: 26 more sheets: Figure 4c, Figure 4e, Figure 4f, Figure 5b, Figure 5d, Figure S31, Figure S32, Figure S33, Figure S34, Figure S35, Figure S36, Figure S37, Figure S38, Figure S40, Figure S41, Figure S42, Figure S43, Figure S45, Figure S47, Figure S49 …]
